# Supplementary material for: Transcriptomic analysis of effects of 1-methylcyclopropene (1-MCP) and ethylene treatment on kiwifruit (Actinidia chinensis) ripening
Source: Front Plant Sci. 2023 Jan 5;13:1084997. doi: 10.3389/fpls.2022.1084997 (PMC9849763; doi:10.3389/fpls.2022.1084997)
Supplement: Supplementary file 1 [file DataSheet_1.zip]

Archive with 8 entries (8 files):
- Supplementary Table S1. Primer sequences.xlsx
- Supplementary Table S2. List of genes belonging to individual clustered group analyzed by hierarchical clustering analysis.xlsx
- Supplementary Table S3. time course DEGs by ET and 1-MCP.xlsx
- Supplementary Table S4. Expression levels of total 131 genes related to cell wall formation.xlsx
- Supplementary Table S5. Expression levels of total 31 light reaction-related genes.xlsx
- Supplementary Table S6. Expression levels of total 27 genes related to phenylpropanoids.xlsx
- Supplementary Table S7. Expression levels of total 7 genes related to cysteine biosynthesis.xlsx
- Supplementary Table S8. Expression levels of 6 ET biosynthetic genes and 17 ET signaling genes.xlsx
