# Supplementary material for: Transcriptomic analysis of effects of 1-methylcyclopropene (1-MCP) and ethylene treatment on kiwifruit (Actinidia chinensis) ripening
Source: Front Plant Sci. 2023 Jan 5;13:1084997. doi: 10.3389/fpls.2022.1084997 (PMC9849763; doi:10.3389/fpls.2022.1084997)
Supplement: Supplementary file 1 [file DataSheet_1.zip › Supplementary Table S1. Primer sequences.xlsx]

## Sheet: Sheet1
Supplementary Table S8. Primer sequences used in this study
Gene description	Primer name	Primer sequence	Usage
UDP-glucose pyrophosphorylase 3	Acc01548_LP	CTGTCTGCAAGCCTGGTGGTCATG	qRT-PCR
	Acc01548_RP	TGTAGCCCCCGAATTCCGCTTACA
PAL1	Acc08530_LP	AACGGGGAACTTCACCCTTCAAGGT
	Acc08530_RP	CTTTAGCTCCTCCTCGAAAGCCCCA
CAS-C1	Acc20215_LP	TTGATTGAGCCCACATCGGGCAAC
	Acc20215_RP	GCATCCGGTGTGGACTCCAAAAGG
ETR2	Acc04179_LP	GGACTCCCGAGATGGTTCCTGCTT
	Acc04179_RP	GCTTTGCTTGTTGCAAGGCTCGG
ACS6	Acc05955_LP	TGGGTTCATGAGAGATGGGCAGTCC
	Acc05955_RP	GAAAGCTTCGCCAGGCTCAGCA
Kiwifruit ACTIN (Atkinson et al., 2009)	AcACTIN_LP	TGCATGAGCGATCAAGTTTCAAG
	AcACTIN_RP	TGTCCCATGTCTGGTTGATGACT
