# Supplementary material for: Transcriptomic analysis of effects of 1-methylcyclopropene (1-MCP) and ethylene treatment on kiwifruit (Actinidia chinensis) ripening
Source: Front Plant Sci. 2023 Jan 5;13:1084997. doi: 10.3389/fpls.2022.1084997 (PMC9849763; doi:10.3389/fpls.2022.1084997)
Supplement: Supplementary file 1 [file DataSheet_1.zip › Supplementary Table S2. List of genes belonging to individual clustered group analyzed by hierarchical clustering analysis.xlsx]

## Sheet: Sheet1
Supplementary Table S1. List of genes belonging to individual clustered group analyzed by hierarchical clustering analysis.
C1 (1189 genes)	C2 (1126 genes)	C3 (957 genes)	C4 (928 genes)	C5 (736 genes)	C6 (776 genes)	C7 (711 genes)	C8 (780 genes)	C9 (602 genes)	C10 (503 genes)	C11 (464 genes)	C12 (518 genes)	C13 (322 genes)	C14 (375 genes)	C15 (338 genes)	C16 (301 genes)	C17 (365 genes)	C18 (375 genes)	C19 (344 genes)	C20 (288 genes)
Genes	Genes	Genes	Genes	Genes	Genes	Genes	Genes	Genes	Genes	Genes	Genes	Genes	Genes	Genes	Genes	Genes	Genes	Genes	Genes
Acc00005	Acc00054	Acc00076	Acc00001	Acc00083	Acc00018	Acc00146	Acc00022	Acc00112	Acc00137	Acc00006	Acc00035	Acc00141	Acc00051	Acc00011	Acc00340	Acc00016	Acc00043	Acc00013	Acc00028
Acc00026	Acc00082	Acc00123	Acc00023	Acc00087	Acc00019	Acc00233	Acc00034	Acc00119	Acc00168	Acc00192	Acc00231	Acc00530	Acc00081	Acc00031	Acc00343	Acc00096	Acc00105	Acc00197	Acc00074
Acc00098	Acc00092	Acc00155	Acc00024	Acc00116	Acc00065	Acc00247	Acc00072	Acc00147	Acc00227	Acc00211	Acc00574	Acc00565	Acc00156	Acc00032	Acc00527	Acc00101	Acc00300	Acc00270	Acc00181
Acc00132	Acc00104	Acc00157	Acc00099	Acc00201	Acc00142	Acc00256	Acc00090	Acc00207	Acc00504	Acc00213	Acc00593	Acc00692	Acc00474	Acc00094	Acc01105	Acc00138	Acc00726	Acc00356	Acc00325
Acc00212	Acc00118	Acc00170	Acc00152	Acc00206	Acc00261	Acc00272	Acc00095	Acc00298	Acc00529	Acc00237	Acc00650	Acc00743	Acc00538	Acc00283	Acc01256	Acc00254	Acc00764	Acc00754	Acc00353
Acc00257	Acc00154	Acc00205	Acc00164	Acc00208	Acc00361	Acc00345	Acc00131	Acc00358	Acc00552	Acc00284	Acc00678	Acc00865	Acc00725	Acc00317	Acc01679	Acc00355	Acc00802	Acc00978	Acc00460
Acc00278	Acc00158	Acc00236	Acc00204	Acc00217	Acc00620	Acc00350	Acc00175	Acc00377	Acc00615	Acc00290	Acc00948	Acc00916	Acc00761	Acc00543	Acc01905	Acc00463	Acc00843	Acc01163	Acc00594
Acc00282	Acc00182	Acc00255	Acc00240	Acc00258	Acc00642	Acc00365	Acc00220	Acc00456	Acc00648	Acc00485	Acc00983	Acc00939	Acc00794	Acc00738	Acc01977	Acc00491	Acc00860	Acc01172	Acc00888
Acc00331	Acc00218	Acc00310	Acc00243	Acc00311	Acc00661	Acc00406	Acc00228	Acc00489	Acc00715	Acc00666	Acc01025	Acc01051	Acc00966	Acc00777	Acc02056	Acc00957	Acc00893	Acc01183	Acc00981
Acc00348	Acc00230	Acc00344	Acc00306	Acc00370	Acc00663	Acc00458	Acc00248	Acc00698	Acc00817	Acc00674	Acc01044	Acc01296	Acc01028	Acc00809	Acc02085	Acc01054	Acc00900	Acc01208	Acc01139
Acc00387	Acc00423	Acc00400	Acc00328	Acc00379	Acc00685	Acc00536	Acc00260	Acc00750	Acc00853	Acc00905	Acc01050	Acc01318	Acc01113	Acc00909	Acc02090	Acc01068	Acc01011	Acc01221	Acc01360
Acc00389	Acc00525	Acc00441	Acc00332	Acc00413	Acc00703	Acc00655	Acc00390	Acc00757	Acc00854	Acc00971	Acc01099	Acc01598	Acc01132	Acc01009	Acc02117	Acc01264	Acc01030	Acc01321	Acc01424
Acc00433	Acc00532	Acc00464	Acc00364	Acc00418	Acc00748	Acc00668	Acc00448	Acc00833	Acc00861	Acc01001	Acc01145	Acc01641	Acc01142	Acc01064	Acc02294	Acc01451	Acc01034	Acc01537	Acc01466
Acc00439	Acc00570	Acc00534	Acc00384	Acc00535	Acc00759	Acc00729	Acc00494	Acc01126	Acc00874	Acc01062	Acc01181	Acc01665	Acc01189	Acc01086	Acc02357	Acc01538	Acc01194	Acc01681	Acc01496
Acc00470	Acc00571	Acc00604	Acc00445	Acc00542	Acc00769	Acc00730	Acc00531	Acc01129	Acc00921	Acc01125	Acc01275	Acc01674	Acc01490	Acc01215	Acc02420	Acc01671	Acc01211	Acc01866	Acc01507
Acc00510	Acc00669	Acc00660	Acc00505	Acc00639	Acc00875	Acc00775	Acc00577	Acc01144	Acc01010	Acc01184	Acc01276	Acc01916	Acc01512	Acc01220	Acc02443	Acc01701	Acc01231	Acc01933	Acc01614
Acc00556	Acc00693	Acc00695	Acc00589	Acc00654	Acc00899	Acc01052	Acc00585	Acc01154	Acc01100	Acc01248	Acc01346	Acc01975	Acc01520	Acc01414	Acc02685	Acc01821	Acc01278	Acc01993	Acc01692
Acc00618	Acc00771	Acc00747	Acc00637	Acc00670	Acc00922	Acc01111	Acc00662	Acc01190	Acc01101	Acc01343	Acc01403	Acc02036	Acc01570	Acc01423	Acc02874	Acc01976	Acc01289	Acc02156	Acc01836
Acc00658	Acc00774	Acc00755	Acc00640	Acc00795	Acc00933	Acc01199	Acc00676	Acc01241	Acc01123	Acc01387	Acc01548	Acc02112	Acc01572	Acc01542	Acc03025	Acc02039	Acc01539	Acc02236	Acc02109
Acc00728	Acc00786	Acc00758	Acc00686	Acc00894	Acc00953	Acc01206	Acc00762	Acc01265	Acc01133	Acc01707	Acc01619	Acc02114	Acc01636	Acc01718	Acc03094	Acc02116	Acc01716	Acc02370	Acc02158
Acc00760	Acc00805	Acc00869	Acc00689	Acc00902	Acc00958	Acc01213	Acc00767	Acc01291	Acc01421	Acc01728	Acc01863	Acc02358	Acc01637	Acc01726	Acc03202	Acc02297	Acc01720	Acc02598	Acc02235
Acc00779	Acc00818	Acc00879	Acc00790	Acc00914	Acc00991	Acc01228	Acc00776	Acc01479	Acc01494	Acc01858	Acc01932	Acc02372	Acc01691	Acc01845	Acc03253	Acc02407	Acc01921	Acc02599	Acc02369
Acc00781	Acc00846	Acc00896	Acc00792	Acc00924	Acc01016	Acc01230	Acc00855	Acc01526	Acc01505	Acc01859	Acc01996	Acc02575	Acc02231	Acc01886	Acc03255	Acc02702	Acc01997	Acc02628	Acc02576
Acc00797	Acc00871	Acc00918	Acc00803	Acc00959	Acc01018	Acc01298	Acc00908	Acc01529	Acc01522	Acc01965	Acc01999	Acc02667	Acc02253	Acc01906	Acc03310	Acc02955	Acc02250	Acc02900	Acc02612
Acc00815	Acc00886	Acc00929	Acc00821	Acc00962	Acc01038	Acc01314	Acc00949	Acc01982	Acc01623	Acc02083	Acc02127	Acc02694	Acc02298	Acc01924	Acc03684	Acc03037	Acc02264	Acc02971	Acc02616
Acc00827	Acc00887	Acc00993	Acc00839	Acc01161	Acc01171	Acc01384	Acc01024	Acc02022	Acc01663	Acc02110	Acc02254	Acc02901	Acc02299	Acc01938	Acc03754	Acc03073	Acc02414	Acc03000	Acc02655
Acc00868	Acc00906	Acc01017	Acc00852	Acc01191	Acc01247	Acc01411	Acc01053	Acc02132	Acc01690	Acc02245	Acc02337	Acc03395	Acc02430	Acc02001	Acc03912	Acc03128	Acc02525	Acc03027	Acc02883
Acc00873	Acc00910	Acc01058	Acc00913	Acc01200	Acc01270	Acc01488	Acc01095	Acc02290	Acc01740	Acc02422	Acc02377	Acc03419	Acc02485	Acc02263	Acc04276	Acc03159	Acc02535	Acc03135	Acc02888
Acc00944	Acc00950	Acc01089	Acc00934	Acc01205	Acc01306	Acc01518	Acc01146	Acc02356	Acc01864	Acc02494	Acc02423	Acc03447	Acc02579	Acc02515	Acc04307	Acc03204	Acc02547	Acc03414	Acc02917
Acc00960	Acc00986	Acc01135	Acc00941	Acc01223	Acc01338	Acc01540	Acc01152	Acc02380	Acc01971	Acc02503	Acc02486	Acc03488	Acc02632	Acc02647	Acc04349	Acc03228	Acc02551	Acc03534	Acc03057
Acc00984	Acc01006	Acc01178	Acc00961	Acc01269	Acc01342	Acc01565	Acc01185	Acc02452	Acc02106	Acc02574	Acc02526	Acc03511	Acc02646	Acc02723	Acc04404	Acc03235	Acc02558	Acc03535	Acc03130
Acc00999	Acc01027	Acc01245	Acc01162	Acc01274	Acc01390	Acc01566	Acc01232	Acc02457	Acc02170	Acc02652	Acc02634	Acc03516	Acc02648	Acc02755	Acc04496	Acc03241	Acc02650	Acc03548	Acc03219
Acc01023	Acc01039	Acc01273	Acc01164	Acc01339	Acc01447	Acc01595	Acc01351	Acc02590	Acc02204	Acc02670	Acc02677	Acc03645	Acc02664	Acc02791	Acc04705	Acc03328	Acc02726	Acc03642	Acc03294
Acc01043	Acc01055	Acc01290	Acc01219	Acc01442	Acc01577	Acc01597	Acc01353	Acc02790	Acc02212	Acc02806	Acc02737	Acc03940	Acc02826	Acc02889	Acc04823	Acc03396	Acc02732	Acc03794	Acc03383
Acc01056	Acc01070	Acc01352	Acc01239	Acc01448	Acc01682	Acc01600	Acc01408	Acc02804	Acc02279	Acc02830	Acc02759	Acc03977	Acc02851	Acc02997	Acc05073	Acc03483	Acc02741	Acc03816	Acc03560
Acc01121	Acc01119	Acc01407	Acc01240	Acc01462	Acc01710	Acc01601	Acc01430	Acc02832	Acc02292	Acc02840	Acc02779	Acc04019	Acc02923	Acc03045	Acc05125	Acc03504	Acc02742	Acc03855	Acc03709
Acc01186	Acc01170	Acc01439	Acc01366	Acc01504	Acc01777	Acc01661	Acc01452	Acc02907	Acc02475	Acc02864	Acc02786	Acc04049	Acc03050	Acc03096	Acc05172	Acc03523	Acc02768	Acc03996	Acc03945
Acc01280	Acc01173	Acc01440	Acc01393	Acc01510	Acc01780	Acc01732	Acc01476	Acc02947	Acc02606	Acc02869	Acc03035	Acc04106	Acc03053	Acc03119	Acc05199	Acc03611	Acc02789	Acc04093	Acc03948
Acc01294	Acc01217	Acc01463	Acc01395	Acc01564	Acc01826	Acc01741	Acc01536	Acc03030	Acc02610	Acc02957	Acc03084	Acc04113	Acc03108	Acc03452	Acc05305	Acc03712	Acc02805	Acc04477	Acc04280
Acc01297	Acc01258	Acc01475	Acc01438	Acc01582	Acc01857	Acc01820	Acc01594	Acc03060	Acc02669	Acc03081	Acc03139	Acc04306	Acc03123	Acc03608	Acc05343	Acc03924	Acc02819	Acc04485	Acc04399
Acc01331	Acc01364	Acc01554	Acc01498	Acc01585	Acc01956	Acc01862	Acc01638	Acc03072	Acc02728	Acc03090	Acc03144	Acc04317	Acc03129	Acc03661	Acc05442	Acc03925	Acc02949	Acc04493	Acc04681
Acc01332	Acc01377	Acc01555	Acc01511	Acc01816	Acc01960	Acc01920	Acc01648	Acc03111	Acc02754	Acc03250	Acc03187	Acc04415	Acc03561	Acc04017	Acc05480	Acc03958	Acc03008	Acc04509	Acc04695
Acc01464	Acc01406	Acc01616	Acc01552	Acc01827	Acc02013	Acc01964	Acc01714	Acc03122	Acc02809	Acc03261	Acc03196	Acc04449	Acc03574	Acc04108	Acc05524	Acc04045	Acc03023	Acc04693	Acc04828
Acc01483	Acc01419	Acc01628	Acc01615	Acc01834	Acc02048	Acc01973	Acc01742	Acc03286	Acc02895	Acc03266	Acc03256	Acc04560	Acc03592	Acc04155	Acc05775	Acc04052	Acc03184	Acc04822	Acc04882
Acc01493	Acc01431	Acc01658	Acc01618	Acc01912	Acc02104	Acc02010	Acc01743	Acc03304	Acc02909	Acc03354	Acc03320	Acc04658	Acc03620	Acc04196	Acc06024	Acc04105	Acc03423	Acc05028	Acc04992
Acc01513	Acc01443	Acc01694	Acc01693	Acc02007	Acc02200	Acc02015	Acc01770	Acc03367	Acc02928	Acc03435	Acc03390	Acc04715	Acc03792	Acc04246	Acc06164	Acc04189	Acc03588	Acc05180	Acc05228
Acc01534	Acc01467	Acc01697	Acc01696	Acc02189	Acc02239	Acc02020	Acc01837	Acc03415	Acc02945	Acc03451	Acc03429	Acc04747	Acc03836	Acc04253	Acc06235	Acc04515	Acc03720	Acc05250	Acc05320
Acc01575	Acc01487	Acc01709	Acc01715	Acc02224	Acc02278	Acc02054	Acc01898	Acc03453	Acc03041	Acc03492	Acc03591	Acc04795	Acc03931	Acc04304	Acc06306	Acc04521	Acc03746	Acc05344	Acc05326
Acc01602	Acc01519	Acc01745	Acc01736	Acc02288	Acc02309	Acc02088	Acc01953	Acc03502	Acc03085	Acc03530	Acc03601	Acc04852	Acc03936	Acc04526	Acc06349	Acc04534	Acc03944	Acc05364	Acc05421
Acc01703	Acc01546	Acc01764	Acc01757	Acc02404	Acc02384	Acc02148	Acc02004	Acc03509	Acc03140	Acc03547	Acc03891	Acc05011	Acc03960	Acc04605	Acc06358	Acc04634	Acc03992	Acc05366	Acc05460
Acc01719	Acc01620	Acc01817	Acc01781	Acc02418	Acc02400	Acc02242	Acc02030	Acc03522	Acc03236	Acc03552	Acc03923	Acc05103	Acc04241	Acc04649	Acc06582	Acc04864	Acc04006	Acc05385	Acc05515
Acc01767	Acc01624	Acc01830	Acc01782	Acc02431	Acc02426	Acc02529	Acc02093	Acc03596	Acc03284	Acc03558	Acc03971	Acc05323	Acc04308	Acc04706	Acc06608	Acc04910	Acc04135	Acc05567	Acc05528
Acc01833	Acc01631	Acc01832	Acc01784	Acc02437	Acc02427	Acc02562	Acc02168	Acc03600	Acc03434	Acc03590	Acc04107	Acc05476	Acc04506	Acc04728	Acc06650	Acc04917	Acc04181	Acc05637	Acc05550
Acc01865	Acc01667	Acc01839	Acc01803	Acc02489	Acc02478	Acc02671	Acc02248	Acc03602	Acc03575	Acc03695	Acc04137	Acc05557	Acc04556	Acc04981	Acc06975	Acc05220	Acc04191	Acc05722	Acc05610
Acc01897	Acc01675	Acc01902	Acc01804	Acc02566	Acc02487	Acc02835	Acc02383	Acc03643	Acc03740	Acc03919	Acc04146	Acc05580	Acc04576	Acc05090	Acc06987	Acc05359	Acc04459	Acc05751	Acc05762
Acc01948	Acc01684	Acc01903	Acc01810	Acc02603	Acc02500	Acc02872	Acc02390	Acc03648	Acc03796	Acc03981	Acc04147	Acc05622	Acc04619	Acc05363	Acc07033	Acc05411	Acc04492	Acc05905	Acc06185
Acc01955	Acc01699	Acc01917	Acc01811	Acc02649	Acc02509	Acc02876	Acc02391	Acc03696	Acc03894	Acc03991	Acc04319	Acc05672	Acc04633	Acc05982	Acc07103	Acc05430	Acc04512	Acc05992	Acc06374
Acc02125	Acc01700	Acc01925	Acc01882	Acc02668	Acc02568	Acc02966	Acc02539	Acc03741	Acc04170	Acc04008	Acc04450	Acc05673	Acc04652	Acc06061	Acc07107	Acc05437	Acc04522	Acc06394	Acc06603
Acc02147	Acc01766	Acc01937	Acc01895	Acc02678	Acc02580	Acc03011	Acc02572	Acc03805	Acc04223	Acc04114	Acc04480	Acc05933	Acc04696	Acc06099	Acc07273	Acc05503	Acc04614	Acc06411	Acc06683
Acc02259	Acc01806	Acc01958	Acc01963	Acc02834	Acc02581	Acc03112	Acc02607	Acc03832	Acc04292	Acc04148	Acc04503	Acc06114	Acc04787	Acc06173	Acc07284	Acc05639	Acc04677	Acc06431	Acc06736
Acc02272	Acc01807	Acc02018	Acc01998	Acc03004	Acc02673	Acc03126	Acc02622	Acc03862	Acc04387	Acc04211	Acc04546	Acc06180	Acc04799	Acc06192	Acc07374	Acc05657	Acc04727	Acc06566	Acc06760
Acc02432	Acc01825	Acc02025	Acc02144	Acc03088	Acc02679	Acc03131	Acc02645	Acc03921	Acc04472	Acc04293	Acc04591	Acc06205	Acc04903	Acc06201	Acc07550	Acc05697	Acc04749	Acc06622	Acc07001
Acc02438	Acc01840	Acc02050	Acc02167	Acc03127	Acc02820	Acc03178	Acc02749	Acc04009	Acc04478	Acc04448	Acc04620	Acc06260	Acc04974	Acc06283	Acc07584	Acc06012	Acc04777	Acc06669	Acc07174
Acc02517	Acc01860	Acc02061	Acc02207	Acc03168	Acc02870	Acc03179	Acc02776	Acc04088	Acc04603	Acc04538	Acc04673	Acc06327	Acc05027	Acc06285	Acc07738	Acc06047	Acc04865	Acc06744	Acc07260
Acc02542	Acc01871	Acc02130	Acc02209	Acc03191	Acc02929	Acc03198	Acc02785	Acc04165	Acc04751	Acc04563	Acc04685	Acc06579	Acc05186	Acc06380	Acc07782	Acc06060	Acc04988	Acc07010	Acc07591
Acc02578	Acc01872	Acc02169	Acc02210	Acc03210	Acc02944	Acc03243	Acc02808	Acc04199	Acc04811	Acc04566	Acc04686	Acc06735	Acc05463	Acc06382	Acc07925	Acc06125	Acc05063	Acc07147	Acc07767
Acc02582	Acc01892	Acc02203	Acc02217	Acc03211	Acc02961	Acc03244	Acc02911	Acc04202	Acc04812	Acc04608	Acc04821	Acc06852	Acc05680	Acc06501	Acc08053	Acc06152	Acc05223	Acc07158	Acc07907
Acc02587	Acc01910	Acc02291	Acc02286	Acc03216	Acc02970	Acc03252	Acc02930	Acc04222	Acc04869	Acc04618	Acc04854	Acc06893	Acc05871	Acc06686	Acc08142	Acc06221	Acc05244	Acc07316	Acc08103
Acc02601	Acc01947	Acc02300	Acc02456	Acc03224	Acc03012	Acc03265	Acc02963	Acc04255	Acc04904	Acc04843	Acc04923	Acc06900	Acc05956	Acc06971	Acc08151	Acc06303	Acc05249	Acc07449	Acc08298
Acc02691	Acc01962	Acc02302	Acc02492	Acc03234	Acc03051	Acc03316	Acc02978	Acc04320	Acc05133	Acc04960	Acc05275	Acc06909	Acc06193	Acc07250	Acc08163	Acc06305	Acc05307	Acc07522	Acc08485
Acc02730	Acc02049	Acc02310	Acc02496	Acc03298	Acc03319	Acc03325	Acc03021	Acc04322	Acc05152	Acc04985	Acc05297	Acc07076	Acc06207	Acc07290	Acc08181	Acc06517	Acc05367	Acc07588	Acc08599
Acc02731	Acc02066	Acc02378	Acc02521	Acc03301	Acc03324	Acc03459	Acc03024	Acc04340	Acc05225	Acc05061	Acc05434	Acc07127	Acc06263	Acc07313	Acc08214	Acc06539	Acc05461	Acc07617	Acc08653
Acc02761	Acc02089	Acc02435	Acc02531	Acc03338	Acc03362	Acc03470	Acc03036	Acc04354	Acc05260	Acc05230	Acc05498	Acc07359	Acc06387	Acc07399	Acc08308	Acc06688	Acc05721	Acc07725	Acc08666
Acc02778	Acc02198	Acc02502	Acc02631	Acc03416	Acc03387	Acc03497	Acc03061	Acc04420	Acc05269	Acc05287	Acc05526	Acc07412	Acc06390	Acc07519	Acc08309	Acc06754	Acc05740	Acc07747	Acc08753
Acc02787	Acc02227	Acc02577	Acc02633	Acc03431	Acc03397	Acc03544	Acc03067	Acc04471	Acc05487	Acc05312	Acc05541	Acc07494	Acc06507	Acc07586	Acc08366	Acc06771	Acc05792	Acc07916	Acc08854
Acc02788	Acc02240	Acc02593	Acc02636	Acc03462	Acc03460	Acc03553	Acc03082	Acc04495	Acc05648	Acc05332	Acc05635	Acc07532	Acc06538	Acc07775	Acc08402	Acc06839	Acc05819	Acc07919	Acc09099
Acc02801	Acc02249	Acc02594	Acc02752	Acc03585	Acc03461	Acc03557	Acc03181	Acc04640	Acc05739	Acc05662	Acc05636	Acc07868	Acc06700	Acc07790	Acc08403	Acc06842	Acc05830	Acc07933	Acc09250
Acc02802	Acc02289	Acc02615	Acc02753	Acc03668	Acc03607	Acc03562	Acc03188	Acc04672	Acc05767	Acc05681	Acc05638	Acc08133	Acc06723	Acc07795	Acc08487	Acc06941	Acc05896	Acc08019	Acc09723
Acc02811	Acc02295	Acc02762	Acc02775	Acc03676	Acc03664	Acc03581	Acc03195	Acc04702	Acc05770	Acc05930	Acc05911	Acc08196	Acc06770	Acc07862	Acc08515	Acc06989	Acc05899	Acc08033	Acc09834
Acc02812	Acc02303	Acc02800	Acc02828	Acc03689	Acc03722	Acc03597	Acc03285	Acc04796	Acc05788	Acc06107	Acc05921	Acc08260	Acc06797	Acc07979	Acc08519	Acc07000	Acc06007	Acc08167	Acc09924
Acc02871	Acc02329	Acc02821	Acc02892	Acc03759	Acc03739	Acc03621	Acc03322	Acc04831	Acc06073	Acc06257	Acc05970	Acc08290	Acc06807	Acc07980	Acc08618	Acc07136	Acc06036	Acc08238	Acc09985
Acc02920	Acc02339	Acc02899	Acc02938	Acc03760	Acc03868	Acc03700	Acc03348	Acc04905	Acc06080	Acc06337	Acc06023	Acc08364	Acc06858	Acc08012	Acc08711	Acc07314	Acc06064	Acc08470	Acc09999
Acc02933	Acc02342	Acc02903	Acc02941	Acc03773	Acc03956	Acc03726	Acc03349	Acc04991	Acc06190	Acc06338	Acc06090	Acc08426	Acc06973	Acc08106	Acc08755	Acc07537	Acc06134	Acc08596	Acc10251
Acc02965	Acc02381	Acc02919	Acc02943	Acc03787	Acc04016	Acc03913	Acc03353	Acc05054	Acc06210	Acc06437	Acc06123	Acc08447	Acc06993	Acc08500	Acc08794	Acc07618	Acc06253	Acc08612	Acc10335
Acc02977	Acc02399	Acc02924	Acc02992	Acc03804	Acc04082	Acc03928	Acc03540	Acc05071	Acc06239	Acc06441	Acc06127	Acc08469	Acc07114	Acc08526	Acc08880	Acc07661	Acc06350	Acc08833	Acc10592
Acc02980	Acc02405	Acc02959	Acc03018	Acc03869	Acc04144	Acc03950	Acc03656	Acc05093	Acc06436	Acc06448	Acc06211	Acc08606	Acc07281	Acc08574	Acc08945	Acc07664	Acc06562	Acc08836	Acc10806
Acc03043	Acc02409	Acc02960	Acc03079	Acc03881	Acc04166	Acc04025	Acc03669	Acc05142	Acc06443	Acc06502	Acc06281	Acc08661	Acc07392	Acc08726	Acc09054	Acc07761	Acc06625	Acc08902	Acc11029
Acc03121	Acc02552	Acc03010	Acc03091	Acc03882	Acc04192	Acc04097	Acc03686	Acc05145	Acc06484	Acc06733	Acc06347	Acc08866	Acc07420	Acc09128	Acc09066	Acc08072	Acc06970	Acc09150	Acc11135
Acc03147	Acc02651	Acc03100	Acc03101	Acc03901	Acc04201	Acc04124	Acc03710	Acc05173	Acc06486	Acc06766	Acc06351	Acc08891	Acc07436	Acc09364	Acc09349	Acc08078	Acc07056	Acc09204	Acc11219
Acc03161	Acc02676	Acc03145	Acc03141	Acc03910	Acc04216	Acc04130	Acc03782	Acc05174	Acc06487	Acc06783	Acc06381	Acc08972	Acc07497	Acc09425	Acc09351	Acc08176	Acc07366	Acc09209	Acc11280
Acc03167	Acc02718	Acc03163	Acc03299	Acc03933	Acc04243	Acc04157	Acc03845	Acc05175	Acc06493	Acc06819	Acc06403	Acc09118	Acc07540	Acc09489	Acc09358	Acc08410	Acc07525	Acc09251	Acc11313
Acc03176	Acc02738	Acc03341	Acc03347	Acc03972	Acc04287	Acc04179	Acc03848	Acc05274	Acc06599	Acc06897	Acc06525	Acc09156	Acc07579	Acc09554	Acc09373	Acc08461	Acc07557	Acc09280	Acc11556
Acc03180	Acc02757	Acc03357	Acc03438	Acc03974	Acc04397	Acc04180	Acc03873	Acc05306	Acc06618	Acc07102	Acc06601	Acc09189	Acc07643	Acc09657	Acc09423	Acc08580	Acc07567	Acc09313	Acc11863
Acc03201	Acc02760	Acc03374	Acc03439	Acc04094	Acc04444	Acc04208	Acc03908	Acc05331	Acc06689	Acc07138	Acc06753	Acc09346	Acc07765	Acc09687	Acc09447	Acc08754	Acc07583	Acc09314	Acc11951
Acc03207	Acc02794	Acc03388	Acc03445	Acc04126	Acc04445	Acc04218	Acc03918	Acc05370	Acc06868	Acc07140	Acc06808	Acc09435	Acc07772	Acc09799	Acc09845	Acc08790	Acc07613	Acc09362	Acc11970
Acc03222	Acc02810	Acc03394	Acc03449	Acc04152	Acc04453	Acc04232	Acc03949	Acc05392	Acc06901	Acc07302	Acc06813	Acc09556	Acc07901	Acc09975	Acc10172	Acc08848	Acc07622	Acc09439	Acc12011
Acc03245	Acc02833	Acc03432	Acc03499	Acc04214	Acc04505	Acc04305	Acc04089	Acc05417	Acc06907	Acc07380	Acc07087	Acc09772	Acc08049	Acc10210	Acc10345	Acc09123	Acc07809	Acc09445	Acc12148
Acc03272	Acc02838	Acc03433	Acc03519	Acc04217	Acc04544	Acc04325	Acc04139	Acc05418	Acc07026	Acc07517	Acc07139	Acc09945	Acc08077	Acc10268	Acc10531	Acc09135	Acc07853	Acc09537	Acc12266
Acc03326	Acc02848	Acc03448	Acc03563	Acc04247	Acc04551	Acc04469	Acc04339	Acc05445	Acc07059	Acc07520	Acc07179	Acc10308	Acc08084	Acc10317	Acc10655	Acc09190	Acc08161	Acc09786	Acc12442
Acc03334	Acc02866	Acc03467	Acc03568	Acc04262	Acc04623	Acc04487	Acc04443	Acc05525	Acc07062	Acc07533	Acc07225	Acc10310	Acc08152	Acc10442	Acc10923	Acc09205	Acc08295	Acc09851	Acc12444
Acc03342	Acc02867	Acc03510	Acc03593	Acc04321	Acc04626	Acc04489	Acc04481	Acc05660	Acc07130	Acc07554	Acc07292	Acc10319	Acc08274	Acc10462	Acc10973	Acc09449	Acc08316	Acc09882	Acc12885
Acc03418	Acc02894	Acc03571	Acc03624	Acc04385	Acc04642	Acc04497	Acc04517	Acc05904	Acc07182	Acc07759	Acc07306	Acc10344	Acc08340	Acc10661	Acc11019	Acc09555	Acc08396	Acc10007	Acc12891
Acc03463	Acc02912	Acc03635	Acc03694	Acc04405	Acc04690	Acc04573	Acc04589	Acc06011	Acc07195	Acc07776	Acc07333	Acc10366	Acc08486	Acc10764	Acc11023	Acc09715	Acc08672	Acc10027	Acc13158
Acc03517	Acc02956	Acc03675	Acc03703	Acc04461	Acc04745	Acc04574	Acc04601	Acc06096	Acc07276	Acc07780	Acc07386	Acc10446	Acc08533	Acc10875	Acc11144	Acc10100	Acc08686	Acc10045	Acc13237
Acc03580	Acc02962	Acc03677	Acc03764	Acc04466	Acc04746	Acc04632	Acc04662	Acc06120	Acc07282	Acc07833	Acc07453	Acc10557	Acc08569	Acc11045	Acc11290	Acc10299	Acc08727	Acc10226	Acc13319
Acc03599	Acc02993	Acc03693	Acc03838	Acc04520	Acc04767	Acc04711	Acc04707	Acc06129	Acc07411	Acc07931	Acc07594	Acc10695	Acc08608	Acc11049	Acc11330	Acc10357	Acc08795	Acc10286	Acc13325
Acc03613	Acc03026	Acc03707	Acc03872	Acc04570	Acc04806	Acc04720	Acc04750	Acc06143	Acc07549	Acc08008	Acc07734	Acc10807	Acc08640	Acc11066	Acc11744	Acc10459	Acc09062	Acc10454	Acc13397
Acc03614	Acc03040	Acc03708	Acc03916	Acc04577	Acc04863	Acc04743	Acc04785	Acc06203	Acc07555	Acc08032	Acc07820	Acc11071	Acc08659	Acc11098	Acc11873	Acc10722	Acc09079	Acc10471	Acc13702
Acc03627	Acc03113	Acc03711	Acc03930	Acc04610	Acc04866	Acc04804	Acc04790	Acc06255	Acc07641	Acc08055	Acc07947	Acc11161	Acc08713	Acc11174	Acc11968	Acc10838	Acc09116	Acc10672	Acc13825
Acc03657	Acc03116	Acc03749	Acc04169	Acc04635	Acc04878	Acc04837	Acc04927	Acc06389	Acc07678	Acc08215	Acc07969	Acc11278	Acc08798	Acc11335	Acc12051	Acc10901	Acc09140	Acc10692	Acc13835
Acc03670	Acc03164	Acc03806	Acc04194	Acc04674	Acc04948	Acc04893	Acc05057	Acc06430	Acc07756	Acc08594	Acc08011	Acc11284	Acc09013	Acc11361	Acc12082	Acc11157	Acc09420	Acc10760	Acc13871
Acc03719	Acc03170	Acc03858	Acc04195	Acc04687	Acc04967	Acc04906	Acc05082	Acc06498	Acc07822	Acc08643	Acc08028	Acc11306	Acc09058	Acc11481	Acc12099	Acc11215	Acc09550	Acc10792	Acc13905
Acc03799	Acc03171	Acc03888	Acc04344	Acc04689	Acc05032	Acc05101	Acc05091	Acc06660	Acc07854	Acc08955	Acc08046	Acc11517	Acc09070	Acc11531	Acc12147	Acc11359	Acc09652	Acc10929	Acc14111
Acc03810	Acc03186	Acc03890	Acc04372	Acc04704	Acc05075	Acc05198	Acc05104	Acc06680	Acc08005	Acc09095	Acc08054	Acc11583	Acc09175	Acc11532	Acc12218	Acc11391	Acc09735	Acc11043	Acc14246
Acc03813	Acc03233	Acc03970	Acc04379	Acc04891	Acc05161	Acc05208	Acc05245	Acc06716	Acc08064	Acc09144	Acc08063	Acc11667	Acc09284	Acc11553	Acc12251	Acc11831	Acc09793	Acc11119	Acc14286
Acc03820	Acc03281	Acc03973	Acc04406	Acc04976	Acc05280	Acc05229	Acc05276	Acc06724	Acc08071	Acc09220	Acc08066	Acc12095	Acc09294	Acc11643	Acc12256	Acc11838	Acc09931	Acc11148	Acc14297
Acc03877	Acc03318	Acc04014	Acc04425	Acc05001	Acc05310	Acc05282	Acc05304	Acc06780	Acc08086	Acc09327	Acc08199	Acc12599	Acc09624	Acc11745	Acc12352	Acc11932	Acc09932	Acc11603	Acc14312
Acc03899	Acc03331	Acc04069	Acc04486	Acc05007	Acc05338	Acc05316	Acc05318	Acc06859	Acc08186	Acc09431	Acc08216	Acc12611	Acc09710	Acc11857	Acc12533	Acc11933	Acc10150	Acc11931	Acc14488
Acc03926	Acc03335	Acc04111	Acc04488	Acc05085	Acc05422	Acc05373	Acc05389	Acc06938	Acc08262	Acc09603	Acc08297	Acc12723	Acc09752	Acc11879	Acc12534	Acc12019	Acc10209	Acc11993	Acc14495
Acc03942	Acc03375	Acc04150	Acc04565	Acc05096	Acc05520	Acc05413	Acc05483	Acc06985	Acc08334	Acc09681	Acc08331	Acc12910	Acc09769	Acc11880	Acc12548	Acc12022	Acc10240	Acc12226	Acc14762
Acc03959	Acc03407	Acc04151	Acc04595	Acc05159	Acc05527	Acc05517	Acc05484	Acc07044	Acc08414	Acc09697	Acc08460	Acc12983	Acc09889	Acc11883	Acc12748	Acc12026	Acc10395	Acc12299	Acc14844
Acc03980	Acc03430	Acc04239	Acc04613	Acc05213	Acc05542	Acc05518	Acc05571	Acc07086	Acc08439	Acc09743	Acc08547	Acc13030	Acc10091	Acc11912	Acc12930	Acc12073	Acc10404	Acc12396	Acc14938
Acc04002	Acc03458	Acc04261	Acc04671	Acc05253	Acc05547	Acc05640	Acc05658	Acc07091	Acc08483	Acc09744	Acc08585	Acc13082	Acc10171	Acc11955	Acc13055	Acc12080	Acc10606	Acc12408	Acc15252
Acc04084	Acc03469	Acc04285	Acc04699	Acc05321	Acc05579	Acc05676	Acc05715	Acc07133	Acc08520	Acc09778	Acc08644	Acc13104	Acc10266	Acc12196	Acc13114	Acc12274	Acc10647	Acc12475	Acc15254
Acc04115	Acc03481	Acc04294	Acc04716	Acc05350	Acc05599	Acc05729	Acc05717	Acc07145	Acc08619	Acc09866	Acc08760	Acc13163	Acc10296	Acc12455	Acc13121	Acc12516	Acc10697	Acc12626	Acc15290
Acc04125	Acc03525	Acc04345	Acc04779	Acc05354	Acc05632	Acc05870	Acc05731	Acc07188	Acc08655	Acc09901	Acc08785	Acc13485	Acc10381	Acc12870	Acc13127	Acc12541	Acc10825	Acc12641	Acc15294
Acc04228	Acc03629	Acc04346	Acc04800	Acc05443	Acc05695	Acc05944	Acc05747	Acc07272	Acc08685	Acc10120	Acc08809	Acc13500	Acc10398	Acc12897	Acc13135	Acc13018	Acc10888	Acc12702	Acc15383
Acc04230	Acc03641	Acc04465	Acc04807	Acc05506	Acc05710	Acc06022	Acc05785	Acc07338	Acc08710	Acc10123	Acc08864	Acc13540	Acc10430	Acc12923	Acc13289	Acc13045	Acc10945	Acc12715	Acc15598
Acc04249	Acc03750	Acc04511	Acc04848	Acc05558	Acc05763	Acc06116	Acc05791	Acc07457	Acc08761	Acc10273	Acc08871	Acc13571	Acc10473	Acc12970	Acc13315	Acc13316	Acc11175	Acc12779	Acc15652
Acc04270	Acc03769	Acc04545	Acc04896	Acc05585	Acc05766	Acc06145	Acc05793	Acc07468	Acc08775	Acc10351	Acc08999	Acc13595	Acc10542	Acc13085	Acc13403	Acc13367	Acc11309	Acc12852	Acc15682
Acc04275	Acc03803	Acc04567	Acc04926	Acc05679	Acc05783	Acc06225	Acc05817	Acc07546	Acc08803	Acc10352	Acc09042	Acc13775	Acc10604	Acc13113	Acc13546	Acc13390	Acc11451	Acc12904	Acc15687
Acc04318	Acc03821	Acc04646	Acc04942	Acc05755	Acc05798	Acc06237	Acc05918	Acc07645	Acc08903	Acc10375	Acc09159	Acc13784	Acc10936	Acc13159	Acc13591	Acc13473	Acc11617	Acc12940	Acc15784
Acc04403	Acc03827	Acc04700	Acc04958	Acc05838	Acc05820	Acc06304	Acc05969	Acc07646	Acc09005	Acc10434	Acc09200	Acc13826	Acc10943	Acc13278	Acc13625	Acc13563	Acc11810	Acc12973	Acc15963
Acc04407	Acc03846	Acc04726	Acc04969	Acc05988	Acc05868	Acc06313	Acc06026	Acc07653	Acc09050	Acc10490	Acc09201	Acc13876	Acc11097	Acc13362	Acc13671	Acc13582	Acc11878	Acc13179	Acc15987
Acc04468	Acc03875	Acc04734	Acc04998	Acc05989	Acc05888	Acc06369	Acc06074	Acc07750	Acc09093	Acc10645	Acc09203	Acc13882	Acc11191	Acc13370	Acc13815	Acc13767	Acc11901	Acc13196	Acc15990
Acc04470	Acc03920	Acc04826	Acc05000	Acc06079	Acc05898	Acc06370	Acc06083	Acc07777	Acc09125	Acc10680	Acc09214	Acc13965	Acc11206	Acc13422	Acc13853	Acc14065	Acc12041	Acc13392	Acc16566
Acc04518	Acc03922	Acc04855	Acc05014	Acc06094	Acc05966	Acc06407	Acc06156	Acc07930	Acc09236	Acc10726	Acc09310	Acc14008	Acc11207	Acc13527	Acc13881	Acc14172	Acc12382	Acc13437	Acc16750
Acc04584	Acc03943	Acc04885	Acc05097	Acc06118	Acc06020	Acc06447	Acc06188	Acc07993	Acc09244	Acc10738	Acc09315	Acc14127	Acc11415	Acc13807	Acc13981	Acc14357	Acc12423	Acc13521	Acc17068
Acc04599	Acc04000	Acc04887	Acc05136	Acc06122	Acc06071	Acc06450	Acc06244	Acc08001	Acc09354	Acc10775	Acc09328	Acc14130	Acc11419	Acc13878	Acc14214	Acc14370	Acc12428	Acc13638	Acc17247
Acc04624	Acc04007	Acc04913	Acc05207	Acc06172	Acc06159	Acc06541	Acc06247	Acc08017	Acc09441	Acc10812	Acc09386	Acc14238	Acc11473	Acc13917	Acc14296	Acc14410	Acc12554	Acc13699	Acc17400
Acc04643	Acc04023	Acc04920	Acc05209	Acc06187	Acc06197	Acc06580	Acc06277	Acc08088	Acc09610	Acc10877	Acc09597	Acc14284	Acc11625	Acc13930	Acc14425	Acc14524	Acc12703	Acc13709	Acc17723
Acc04742	Acc04087	Acc04941	Acc05289	Acc06265	Acc06241	Acc06635	Acc06330	Acc08188	Acc09702	Acc11026	Acc09613	Acc14288	Acc11718	Acc13962	Acc14458	Acc14542	Acc12737	Acc13710	Acc17804
Acc04766	Acc04103	Acc04975	Acc05408	Acc06400	Acc06250	Acc06671	Acc06331	Acc08265	Acc09808	Acc11072	Acc09699	Acc14677	Acc11746	Acc14096	Acc14728	Acc14777	Acc12769	Acc13795	Acc18167
Acc04778	Acc04121	Acc04983	Acc05492	Acc06492	Acc06287	Acc06729	Acc06379	Acc08305	Acc09820	Acc11155	Acc09810	Acc14704	Acc11836	Acc14131	Acc14834	Acc14911	Acc12824	Acc13827	Acc18176
Acc04918	Acc04133	Acc05008	Acc05598	Acc06509	Acc06364	Acc06809	Acc06396	Acc08419	Acc09837	Acc11348	Acc09817	Acc14706	Acc11964	Acc14202	Acc14919	Acc14971	Acc12851	Acc13957	Acc18369
Acc04929	Acc04141	Acc05235	Acc05644	Acc06514	Acc06402	Acc06896	Acc06397	Acc08427	Acc09838	Acc11375	Acc09900	Acc14742	Acc12189	Acc14306	Acc15047	Acc15030	Acc13115	Acc13988	Acc18382
Acc05038	Acc04221	Acc05295	Acc05688	Acc06613	Acc06432	Acc06898	Acc06412	Acc08453	Acc09892	Acc11605	Acc09916	Acc14766	Acc12193	Acc14316	Acc15048	Acc15096	Acc13193	Acc14038	Acc18480
Acc05040	Acc04273	Acc05378	Acc05696	Acc06707	Acc06452	Acc06952	Acc06459	Acc08529	Acc10034	Acc11651	Acc09959	Acc14831	Acc12576	Acc14502	Acc15091	Acc15211	Acc13270	Acc14115	Acc18542
Acc05052	Acc04331	Acc05380	Acc05698	Acc06781	Acc06474	Acc06972	Acc06574	Acc08705	Acc10074	Acc11715	Acc10031	Acc14934	Acc12615	Acc14830	Acc15123	Acc15266	Acc13407	Acc14308	Acc18676
Acc05055	Acc04350	Acc05454	Acc05743	Acc06787	Acc06475	Acc06994	Acc06604	Acc08709	Acc10116	Acc11766	Acc10058	Acc14968	Acc12696	Acc15080	Acc15164	Acc15279	Acc13537	Acc14444	Acc19334
Acc05078	Acc04421	Acc05519	Acc05765	Acc06847	Acc06510	Acc07057	Acc06609	Acc08746	Acc10128	Acc11798	Acc10072	Acc14991	Acc12831	Acc15177	Acc15201	Acc15289	Acc13634	Acc14513	Acc19462
Acc05107	Acc04424	Acc05545	Acc05769	Acc06939	Acc06534	Acc07177	Acc06627	Acc08888	Acc10217	Acc11845	Acc10154	Acc15084	Acc13031	Acc15296	Acc15250	Acc15297	Acc13842	Acc14526	Acc19475
Acc05108	Acc04430	Acc05666	Acc05779	Acc06983	Acc06621	Acc07278	Acc06632	Acc09034	Acc10262	Acc11925	Acc10274	Acc15090	Acc13182	Acc15345	Acc15346	Acc15303	Acc13848	Acc14549	Acc19631
Acc05114	Acc04458	Acc05687	Acc05815	Acc07224	Acc06657	Acc07344	Acc06645	Acc09063	Acc10275	Acc11928	Acc10499	Acc15263	Acc13258	Acc15479	Acc15410	Acc15322	Acc13910	Acc14839	Acc19782
Acc05131	Acc04519	Acc05691	Acc05816	Acc07249	Acc06678	Acc07356	Acc06687	Acc09263	Acc10279	Acc12008	Acc10503	Acc15341	Acc13380	Acc15581	Acc15439	Acc15347	Acc13956	Acc15082	Acc19837
Acc05140	Acc04535	Acc05716	Acc05862	Acc07267	Acc06712	Acc07375	Acc06841	Acc09267	Acc10307	Acc12024	Acc10537	Acc15382	Acc13388	Acc15590	Acc15587	Acc15348	Acc14141	Acc15133	Acc19935
Acc05146	Acc04540	Acc05725	Acc05882	Acc07330	Acc06791	Acc07421	Acc06853	Acc09382	Acc10347	Acc12175	Acc10676	Acc15618	Acc13574	Acc15703	Acc15648	Acc15428	Acc14158	Acc15227	Acc20173
Acc05171	Acc04557	Acc05748	Acc05920	Acc07358	Acc06792	Acc07422	Acc06869	Acc09448	Acc10383	Acc12430	Acc10747	Acc15751	Acc13628	Acc15818	Acc16322	Acc15554	Acc14266	Acc15255	Acc20388
Acc05219	Acc04611	Acc05754	Acc05948	Acc07478	Acc06823	Acc07442	Acc06881	Acc09474	Acc10418	Acc12471	Acc10801	Acc15788	Acc13675	Acc16088	Acc16375	Acc15689	Acc14295	Acc15267	Acc20646
Acc05239	Acc04697	Acc05776	Acc05957	Acc07581	Acc06838	Acc07515	Acc06926	Acc09496	Acc10511	Acc12537	Acc10902	Acc15887	Acc13714	Acc16125	Acc16396	Acc16078	Acc14641	Acc15447	Acc20670
Acc05255	Acc04712	Acc05784	Acc05973	Acc07625	Acc06899	Acc07657	Acc06995	Acc09529	Acc10572	Acc12574	Acc10933	Acc16054	Acc13773	Acc16142	Acc16471	Acc16189	Acc14671	Acc15540	Acc20790
Acc05283	Acc04723	Acc05797	Acc05994	Acc07665	Acc06915	Acc07674	Acc06998	Acc09602	Acc10668	Acc12612	Acc11030	Acc16095	Acc14128	Acc16211	Acc16522	Acc16207	Acc14837	Acc15805	Acc20892
Acc05341	Acc04755	Acc05810	Acc06035	Acc07701	Acc06918	Acc07711	Acc06999	Acc09653	Acc10706	Acc12812	Acc11078	Acc16238	Acc14147	Acc16248	Acc16573	Acc16406	Acc14973	Acc15855	Acc20921
Acc05369	Acc04758	Acc05832	Acc06066	Acc07745	Acc06974	Acc07724	Acc07054	Acc09760	Acc10727	Acc12876	Acc11143	Acc16279	Acc14281	Acc16258	Acc16806	Acc16485	Acc15307	Acc16083	Acc21010
Acc05381	Acc04762	Acc05884	Acc06121	Acc07856	Acc07063	Acc07789	Acc07074	Acc09847	Acc10752	Acc12947	Acc11170	Acc16649	Acc14304	Acc16493	Acc16852	Acc16489	Acc15323	Acc16263	Acc21137
Acc05406	Acc04765	Acc05953	Acc06186	Acc07871	Acc07085	Acc07794	Acc07111	Acc09938	Acc10851	Acc12979	Acc11212	Acc16654	Acc14483	Acc16561	Acc17312	Acc16507	Acc15335	Acc16275	Acc21174
Acc05455	Acc04770	Acc05958	Acc06208	Acc07945	Acc07099	Acc07827	Acc07120	Acc09964	Acc10919	Acc13162	Acc11231	Acc16666	Acc14532	Acc16684	Acc17532	Acc16707	Acc15336	Acc16397	Acc21226
Acc05474	Acc04827	Acc05978	Acc06222	Acc07987	Acc07104	Acc07828	Acc07122	Acc10011	Acc10926	Acc13327	Acc11385	Acc16709	Acc14636	Acc16934	Acc17585	Acc16888	Acc15340	Acc16627	Acc21377
Acc05514	Acc04832	Acc05979	Acc06242	Acc08116	Acc07154	Acc07911	Acc07161	Acc10445	Acc11040	Acc13329	Acc11396	Acc16865	Acc14703	Acc17106	Acc17784	Acc16959	Acc15463	Acc16629	Acc21439
Acc05631	Acc04835	Acc05987	Acc06254	Acc08182	Acc07286	Acc08007	Acc07210	Acc10472	Acc11070	Acc13402	Acc11565	Acc17128	Acc14725	Acc17211	Acc17911	Acc17213	Acc15698	Acc16693	Acc21518
Acc05633	Acc04839	Acc06002	Acc06315	Acc08276	Acc07287	Acc08020	Acc07458	Acc10653	Acc11147	Acc13617	Acc11582	Acc17143	Acc14809	Acc17224	Acc18069	Acc17237	Acc15711	Acc16891	Acc21613
Acc05650	Acc04840	Acc06003	Acc06321	Acc08370	Acc07372	Acc08031	Acc07480	Acc10798	Acc11202	Acc13730	Acc11855	Acc17156	Acc14826	Acc17316	Acc18274	Acc17519	Acc15789	Acc17231	Acc21656
Acc05689	Acc04868	Acc06004	Acc06345	Acc08395	Acc07403	Acc08217	Acc07481	Acc10815	Acc11234	Acc13763	Acc11934	Acc17166	Acc14951	Acc17344	Acc18346	Acc17579	Acc15791	Acc17301	Acc21662
Acc05744	Acc04880	Acc06057	Acc06357	Acc08531	Acc07491	Acc08243	Acc07482	Acc10849	Acc11270	Acc13765	Acc11969	Acc17307	Acc14965	Acc17433	Acc18366	Acc17617	Acc15823	Acc17331	Acc21734
Acc05749	Acc04901	Acc06111	Acc06406	Acc08563	Acc07534	Acc08293	Acc07530	Acc10872	Acc11292	Acc13796	Acc11978	Acc17333	Acc15126	Acc17488	Acc18558	Acc17840	Acc15876	Acc17334	Acc21795
Acc05781	Acc04934	Acc06137	Acc06413	Acc08565	Acc07548	Acc08307	Acc07786	Acc10982	Acc11307	Acc13800	Acc12187	Acc17368	Acc15173	Acc17496	Acc18621	Acc17863	Acc15938	Acc17340	Acc21902
Acc05864	Acc04944	Acc06162	Acc06433	Acc08622	Acc07551	Acc08319	Acc07793	Acc11017	Acc11647	Acc13983	Acc12235	Acc17717	Acc15180	Acc17517	Acc18682	Acc17880	Acc16150	Acc17391	Acc21930
Acc05917	Acc04993	Acc06202	Acc06444	Acc08638	Acc07582	Acc08375	Acc07798	Acc11033	Acc11686	Acc14082	Acc12287	Acc17785	Acc15421	Acc17732	Acc18788	Acc17894	Acc16287	Acc17413	Acc21932
Acc05955	Acc05037	Acc06256	Acc06483	Acc08660	Acc07628	Acc08380	Acc07804	Acc11085	Acc11722	Acc14086	Acc12291	Acc17786	Acc15499	Acc17810	Acc18800	Acc17919	Acc16302	Acc17443	Acc21973
Acc05965	Acc05047	Acc06270	Acc06590	Acc08734	Acc07649	Acc08429	Acc07815	Acc11133	Acc11735	Acc14095	Acc12440	Acc17946	Acc15503	Acc18196	Acc18823	Acc18468	Acc16434	Acc17506	Acc22299
Acc06038	Acc05081	Acc06292	Acc06602	Acc08822	Acc07679	Acc08496	Acc07873	Acc11141	Acc11805	Acc14201	Acc12545	Acc18012	Acc15546	Acc18223	Acc19249	Acc18618	Acc16482	Acc17559	Acc22392
Acc06085	Acc05092	Acc06302	Acc06637	Acc08845	Acc07683	Acc08498	Acc07959	Acc11182	Acc11897	Acc14230	Acc12587	Acc18102	Acc15576	Acc18498	Acc19290	Acc18776	Acc16486	Acc17586	Acc22396
Acc06104	Acc05113	Acc06325	Acc06704	Acc08867	Acc07706	Acc08506	Acc08029	Acc11317	Acc11953	Acc14283	Acc12663	Acc18180	Acc15669	Acc18504	Acc19299	Acc18998	Acc16553	Acc17618	Acc22472
Acc06109	Acc05157	Acc06354	Acc06758	Acc08879	Acc07715	Acc08516	Acc08128	Acc11325	Acc12169	Acc14586	Acc12668	Acc18217	Acc15688	Acc18506	Acc19368	Acc19046	Acc16586	Acc17682	Acc22708
Acc06139	Acc05191	Acc06584	Acc06782	Acc08895	Acc07730	Acc08543	Acc08201	Acc11326	Acc12191	Acc14647	Acc12674	Acc18489	Acc15732	Acc18566	Acc19535	Acc19195	Acc16704	Acc17941	Acc22826
Acc06142	Acc05193	Acc06697	Acc06789	Acc08923	Acc07769	Acc08552	Acc08230	Acc11367	Acc12217	Acc14688	Acc12693	Acc18787	Acc15891	Acc18581	Acc19560	Acc19205	Acc16805	Acc18116	Acc22920
Acc06154	Acc05194	Acc06756	Acc06798	Acc08952	Acc07771	Acc08568	Acc08242	Acc11427	Acc12250	Acc14795	Acc12747	Acc18844	Acc15986	Acc18586	Acc19806	Acc19417	Acc16838	Acc18147	Acc22941
Acc06167	Acc05196	Acc06767	Acc06832	Acc08977	Acc07785	Acc08576	Acc08252	Acc11465	Acc12315	Acc14797	Acc12756	Acc19234	Acc16008	Acc18671	Acc20191	Acc19654	Acc16983	Acc18499	Acc22947
Acc06176	Acc05202	Acc06799	Acc06844	Acc09022	Acc07830	Acc08579	Acc08261	Acc11578	Acc12324	Acc14841	Acc12841	Acc19718	Acc16204	Acc18907	Acc20557	Acc19983	Acc17040	Acc18989	Acc23106
Acc06178	Acc05203	Acc06802	Acc06892	Acc09098	Acc07850	Acc08581	Acc08302	Acc11719	Acc12325	Acc14849	Acc12928	Acc19769	Acc16388	Acc18916	Acc20759	Acc20005	Acc17091	Acc19121	Acc23116
Acc06181	Acc05205	Acc06803	Acc06947	Acc09129	Acc07855	Acc08593	Acc08385	Acc11957	Acc12332	Acc14891	Acc13025	Acc19775	Acc16421	Acc18924	Acc21170	Acc20046	Acc17265	Acc19164	Acc23458
Acc06183	Acc05241	Acc06834	Acc07090	Acc09173	Acc08104	Acc08605	Acc08442	Acc12006	Acc12425	Acc14907	Acc13065	Acc19883	Acc16437	Acc19048	Acc21341	Acc20071	Acc17326	Acc19176	Acc23485
Acc06234	Acc05319	Acc06895	Acc07121	Acc09227	Acc08174	Acc08642	Acc08553	Acc12101	Acc12499	Acc14923	Acc13143	Acc20007	Acc16448	Acc19276	Acc21356	Acc20271	Acc17347	Acc19188	Acc23495
Acc06238	Acc05329	Acc06908	Acc07126	Acc09276	Acc08197	Acc08646	Acc08582	Acc12152	Acc12556	Acc15014	Acc13219	Acc20107	Acc16583	Acc19387	Acc21461	Acc20425	Acc17352	Acc19283	Acc23601
Acc06248	Acc05348	Acc06943	Acc07142	Acc09288	Acc08304	Acc08682	Acc08624	Acc12154	Acc13137	Acc15049	Acc13359	Acc20139	Acc16625	Acc19390	Acc21541	Acc20640	Acc17369	Acc19455	Acc23609
Acc06259	Acc05365	Acc06967	Acc07156	Acc09299	Acc08347	Acc08684	Acc08634	Acc12265	Acc13152	Acc15051	Acc13455	Acc20241	Acc16648	Acc19543	Acc21548	Acc20823	Acc17409	Acc19507	Acc23678
Acc06267	Acc05395	Acc07002	Acc07227	Acc09319	Acc08387	Acc08691	Acc08882	Acc12454	Acc13166	Acc15061	Acc13508	Acc20409	Acc16718	Acc19586	Acc21622	Acc20926	Acc17441	Acc19643	Acc23719
Acc06312	Acc05457	Acc07003	Acc07251	Acc09361	Acc08389	Acc08868	Acc08914	Acc12593	Acc13226	Acc15109	Acc13598	Acc20544	Acc16725	Acc19824	Acc21760	Acc21052	Acc17575	Acc19732	Acc23769
Acc06368	Acc05533	Acc07066	Acc07271	Acc09375	Acc08391	Acc08989	Acc08925	Acc12627	Acc13239	Acc15129	Acc13777	Acc20720	Acc16902	Acc19961	Acc21838	Acc21209	Acc17589	Acc19766	Acc23924
Acc06388	Acc05537	Acc07183	Acc07303	Acc09434	Acc08398	Acc09293	Acc08935	Acc12673	Acc13331	Acc15271	Acc13857	Acc20764	Acc17186	Acc19980	Acc21894	Acc21232	Acc17770	Acc19846	Acc24081
Acc06401	Acc05560	Acc07185	Acc07351	Acc09488	Acc08415	Acc09318	Acc09092	Acc12707	Acc13399	Acc15402	Acc13958	Acc20781	Acc17200	Acc20094	Acc21922	Acc21581	Acc17884	Acc19870	Acc24130
Acc06405	Acc05699	Acc07202	Acc07369	Acc09492	Acc08509	Acc09356	Acc09109	Acc12711	Acc13561	Acc15465	Acc13984	Acc20930	Acc17498	Acc20197	Acc22330	Acc21631	Acc18007	Acc20260	Acc24177
Acc06446	Acc05786	Acc07212	Acc07408	Acc09497	Acc08673	Acc09378	Acc09210	Acc12774	Acc13705	Acc15502	Acc13999	Acc20934	Acc17571	Acc20232	Acc22536	Acc21789	Acc18298	Acc20304	Acc24338
Acc06477	Acc05818	Acc07295	Acc07492	Acc09559	Acc08689	Acc09393	Acc09261	Acc12814	Acc13724	Acc15592	Acc14034	Acc21049	Acc17614	Acc20475	Acc22852	Acc21798	Acc18390	Acc20483	Acc24470
Acc06535	Acc05836	Acc07332	Acc07518	Acc09664	Acc08751	Acc09444	Acc09390	Acc12855	Acc13729	Acc15593	Acc14048	Acc21094	Acc17616	Acc20549	Acc22964	Acc21811	Acc18421	Acc20567	Acc24663
Acc06551	Acc05913	Acc07348	Acc07596	Acc09712	Acc08904	Acc09462	Acc09392	Acc12856	Acc13783	Acc15771	Acc14064	Acc21540	Acc17619	Acc20575	Acc22966	Acc21898	Acc18487	Acc20716	Acc24917
Acc06555	Acc05914	Acc07368	Acc07672	Acc09748	Acc08921	Acc09463	Acc09532	Acc12878	Acc13819	Acc15774	Acc14187	Acc21618	Acc17748	Acc20680	Acc23022	Acc22026	Acc18531	Acc20806	Acc24988
Acc06569	Acc05919	Acc07389	Acc07676	Acc09784	Acc08926	Acc09484	Acc09576	Acc12912	Acc13852	Acc15776	Acc14190	Acc21694	Acc17761	Acc20794	Acc23108	Acc22049	Acc18535	Acc20917	Acc25037
Acc06732	Acc05975	Acc07396	Acc07690	Acc09787	Acc08947	Acc09579	Acc09584	Acc12990	Acc14043	Acc15787	Acc14212	Acc21764	Acc17831	Acc20848	Acc23270	Acc22082	Acc18595	Acc20959	Acc25181
Acc06745	Acc06016	Acc07405	Acc07718	Acc09822	Acc08968	Acc09636	Acc09639	Acc13070	Acc14069	Acc15874	Acc14215	Acc22202	Acc17898	Acc20918	Acc23324	Acc22149	Acc19332	Acc21014	Acc25218
Acc06776	Acc06030	Acc07413	Acc07731	Acc10012	Acc09057	Acc09676	Acc09647	Acc13197	Acc14073	Acc15906	Acc14324	Acc22205	Acc18022	Acc20972	Acc23355	Acc22182	Acc19495	Acc21015	Acc25240
Acc06784	Acc06033	Acc07427	Acc07744	Acc10192	Acc09077	Acc09686	Acc09685	Acc13212	Acc14116	Acc15915	Acc14340	Acc22233	Acc18202	Acc21062	Acc23612	Acc22239	Acc19741	Acc21078	Acc25285
Acc06786	Acc06075	Acc07430	Acc07764	Acc10313	Acc09122	Acc09800	Acc09734	Acc13248	Acc14144	Acc16003	Acc14381	Acc22266	Acc18272	Acc21110	Acc23672	Acc22376	Acc19855	Acc21176	Acc25469
Acc06840	Acc06105	Acc07608	Acc07792	Acc10581	Acc09163	Acc09928	Acc09747	Acc13448	Acc14169	Acc16245	Acc14461	Acc22378	Acc18318	Acc21326	Acc24253	Acc22406	Acc19904	Acc21207	Acc25478
Acc06845	Acc06113	Acc07612	Acc07859	Acc10669	Acc09221	Acc09971	Acc09765	Acc13488	Acc14221	Acc16283	Acc14463	Acc22382	Acc18568	Acc21371	Acc24295	Acc22428	Acc20031	Acc21291	Acc25529
Acc06851	Acc06117	Acc07635	Acc07860	Acc10769	Acc09226	Acc09997	Acc09846	Acc13583	Acc14224	Acc16298	Acc14505	Acc22490	Acc18847	Acc21411	Acc24552	Acc22439	Acc20036	Acc21448	Acc25570
Acc06894	Acc06149	Acc07687	Acc07896	Acc10790	Acc09271	Acc10023	Acc09925	Acc13728	Acc14298	Acc16345	Acc14508	Acc22556	Acc18927	Acc21441	Acc24944	Acc22484	Acc20157	Acc21621	Acc25649
Acc06948	Acc06219	Acc07728	Acc07899	Acc10848	Acc09305	Acc10024	Acc09966	Acc13832	Acc14328	Acc16367	Acc14509	Acc22638	Acc19096	Acc21554	Acc25012	Acc22488	Acc20192	Acc21707	Acc25664
Acc07013	Acc06279	Acc07739	Acc07918	Acc10870	Acc09330	Acc10080	Acc09979	Acc13996	Acc14427	Acc16459	Acc14637	Acc22646	Acc19248	Acc21624	Acc25084	Acc22513	Acc20196	Acc21788	Acc25926
Acc07038	Acc06294	Acc07791	Acc07926	Acc10880	Acc09331	Acc10155	Acc10042	Acc14049	Acc14450	Acc16499	Acc14726	Acc22707	Acc19264	Acc21778	Acc25090	Acc22544	Acc20208	Acc21888	Acc25989
Acc07061	Acc06342	Acc07799	Acc07972	Acc10997	Acc09350	Acc10175	Acc10065	Acc14093	Acc14473	Acc16520	Acc14732	Acc22800	Acc19301	Acc21945	Acc25162	Acc22614	Acc20332	Acc21985	Acc26144
Acc07094	Acc06344	Acc07841	Acc07984	Acc11054	Acc09352	Acc10185	Acc10070	Acc14193	Acc14521	Acc16531	Acc14735	Acc23102	Acc19438	Acc21947	Acc25409	Acc22747	Acc20433	Acc22058	Acc26355
Acc07123	Acc06386	Acc07882	Acc08026	Acc11065	Acc09380	Acc10228	Acc10073	Acc14207	Acc14605	Acc16741	Acc14835	Acc23109	Acc19451	Acc22225	Acc25416	Acc22748	Acc20589	Acc22124	Acc26364
Acc07125	Acc06440	Acc07914	Acc08043	Acc11087	Acc09389	Acc10339	Acc10095	Acc14249	Acc14628	Acc16831	Acc15232	Acc23240	Acc19478	Acc22241	Acc25589	Acc22791	Acc20607	Acc22198	Acc26387
Acc07153	Acc06467	Acc07920	Acc08047	Acc11110	Acc09400	Acc10362	Acc10102	Acc14259	Acc14674	Acc16833	Acc15280	Acc23328	Acc19665	Acc22377	Acc25750	Acc22908	Acc20836	Acc22210	Acc26513
Acc07159	Acc06471	Acc07936	Acc08127	Acc11173	Acc09493	Acc10389	Acc10125	Acc14351	Acc14756	Acc16861	Acc15329	Acc23497	Acc19743	Acc22455	Acc25764	Acc23004	Acc20850	Acc22224	Acc26617
Acc07217	Acc06516	Acc07978	Acc08148	Acc11181	Acc09544	Acc10477	Acc10134	Acc14396	Acc14808	Acc17058	Acc15331	Acc23508	Acc19746	Acc22475	Acc25869	Acc23016	Acc20884	Acc22538	Acc26672
Acc07254	Acc06537	Acc07990	Acc08157	Acc11184	Acc09594	Acc10483	Acc10215	Acc14413	Acc14860	Acc17086	Acc15544	Acc23550	Acc19975	Acc22522	Acc25957	Acc23018	Acc21175	Acc22615	Acc26748
Acc07298	Acc06559	Acc08036	Acc08203	Acc11336	Acc09689	Acc10493	Acc10237	Acc14435	Acc14886	Acc17354	Acc15709	Acc24208	Acc20019	Acc22559	Acc26001	Acc23100	Acc21305	Acc22652	Acc26760
Acc07334	Acc06576	Acc08040	Acc08236	Acc11407	Acc09720	Acc10613	Acc10298	Acc14482	Acc14929	Acc17365	Acc15766	Acc24230	Acc20147	Acc22691	Acc26011	Acc23229	Acc21408	Acc22817	Acc26884
Acc07381	Acc06631	Acc08061	Acc08241	Acc11467	Acc09724	Acc10679	Acc10315	Acc14530	Acc14964	Acc17417	Acc15856	Acc24510	Acc20159	Acc22858	Acc26094	Acc23271	Acc21420	Acc22876	Acc26954
Acc07402	Acc06648	Acc08110	Acc08259	Acc11509	Acc09770	Acc10743	Acc10358	Acc14536	Acc14986	Acc17456	Acc15866	Acc24629	Acc20223	Acc22895	Acc26187	Acc23272	Acc21431	Acc22885	Acc26989
Acc07445	Acc06698	Acc08120	Acc08267	Acc11727	Acc09814	Acc10770	Acc10425	Acc14547	Acc15019	Acc17467	Acc15888	Acc24637	Acc20382	Acc22899	Acc26332	Acc23309	Acc21523	Acc23030	Acc26992
Acc07450	Acc06708	Acc08126	Acc08312	Acc11752	Acc09831	Acc10803	Acc10556	Acc14578	Acc15042	Acc17469	Acc15948	Acc24685	Acc20420	Acc22906	Acc26478	Acc23317	Acc21679	Acc23040	Acc27025
Acc07452	Acc06713	Acc08149	Acc08336	Acc11763	Acc09865	Acc10830	Acc10601	Acc14740	Acc15108	Acc17538	Acc16077	Acc24708	Acc20533	Acc22925	Acc26483	Acc23333	Acc21784	Acc23186	Acc27144
Acc07474	Acc06785	Acc08155	Acc08454	Acc11858	Acc09880	Acc10993	Acc10696	Acc14757	Acc15179	Acc17568	Acc16108	Acc25151	Acc20632	Acc23278	Acc26544	Acc23347	Acc21813	Acc23261	Acc27357
Acc07485	Acc06830	Acc08170	Acc08482	Acc11864	Acc09883	Acc11038	Acc10698	Acc14822	Acc15273	Acc17591	Acc16175	Acc25206	Acc20643	Acc23371	Acc26719	Acc23389	Acc21951	Acc23295	Acc27448
Acc07498	Acc06835	Acc08178	Acc08505	Acc11913	Acc09962	Acc11046	Acc10774	Acc14850	Acc15324	Acc17621	Acc16467	Acc25209	Acc20762	Acc23682	Acc26985	Acc23402	Acc22067	Acc23315	Acc27755
Acc07508	Acc06902	Acc08183	Acc08537	Acc11914	Acc10008	Acc11113	Acc10796	Acc14871	Acc15408	Acc17633	Acc16508	Acc25295	Acc21091	Acc23689	Acc27003	Acc23404	Acc22203	Acc23368	Acc28056
Acc07509	Acc06931	Acc08195	Acc08584	Acc11952	Acc10015	Acc11114	Acc10805	Acc14899	Acc15459	Acc17783	Acc16539	Acc25423	Acc21264	Acc23846	Acc27048	Acc23514	Acc22265	Acc23383	Acc28120
Acc07523	Acc06932	Acc08206	Acc08589	Acc11991	Acc10284	Acc11185	Acc10810	Acc14949	Acc15470	Acc17914	Acc16599	Acc25464	Acc21279	Acc23951	Acc27085	Acc23525	Acc22370	Acc23704	Acc28124
Acc07538	Acc06933	Acc08210	Acc08601	Acc12121	Acc10305	Acc11216	Acc10831	Acc15015	Acc15474	Acc17956	Acc16692	Acc25504	Acc21374	Acc24019	Acc27508	Acc23529	Acc22374	Acc23780	Acc28307
Acc07544	Acc06935	Acc08253	Acc08662	Acc12123	Acc10323	Acc11227	Acc10837	Acc15039	Acc15504	Acc17980	Acc16744	Acc25541	Acc21878	Acc24191	Acc27575	Acc23533	Acc22393	Acc23959	Acc28583
Acc07552	Acc06950	Acc08268	Acc08789	Acc12184	Acc10422	Acc11371	Acc10900	Acc15144	Acc15506	Acc17982	Acc16794	Acc25552	Acc21923	Acc24233	Acc27778	Acc23594	Acc22540	Acc24012	Acc28663
Acc07553	Acc07004	Acc08344	Acc08897	Acc12227	Acc10469	Acc11611	Acc10960	Acc15244	Acc15517	Acc18197	Acc16863	Acc25648	Acc21975	Acc24298	Acc27793	Acc23647	Acc22583	Acc24013	Acc28705
Acc07566	Acc07006	Acc08354	Acc08948	Acc12317	Acc10576	Acc11654	Acc10991	Acc15301	Acc15607	Acc18215	Acc16909	Acc25655	Acc21976	Acc24336	Acc27867	Acc23714	Acc22586	Acc24064	Acc28707
Acc07574	Acc07070	Acc08438	Acc08958	Acc12319	Acc10789	Acc11712	Acc11108	Acc15302	Acc15616	Acc18221	Acc16979	Acc25693	Acc22066	Acc24383	Acc28070	Acc23892	Acc22772	Acc24181	Acc28715
Acc07599	Acc07098	Acc08475	Acc08983	Acc12339	Acc10822	Acc11788	Acc11213	Acc15495	Acc15632	Acc18224	Acc16986	Acc25714	Acc22115	Acc24553	Acc28138	Acc23939	Acc22839	Acc24228	Acc28779
Acc07619	Acc07105	Acc08534	Acc09025	Acc12347	Acc10904	Acc11797	Acc11291	Acc15541	Acc15657	Acc18252	Acc17034	Acc25718	Acc22306	Acc24823	Acc28405	Acc24122	Acc22989	Acc24276	Acc28813
Acc07620	Acc07180	Acc08548	Acc09100	Acc12364	Acc10969	Acc11893	Acc11362	Acc15594	Acc15726	Acc18296	Acc17057	Acc25729	Acc22555	Acc24909	Acc28497	Acc24319	Acc23136	Acc24594	Acc28997
Acc07656	Acc07304	Acc08556	Acc09136	Acc12465	Acc11061	Acc11894	Acc11363	Acc15600	Acc15797	Acc18460	Acc17121	Acc25835	Acc22610	Acc25169	Acc28710	Acc24433	Acc23382	Acc24657	Acc28998
Acc07659	Acc07305	Acc08560	Acc09149	Acc12581	Acc11090	Acc11905	Acc11386	Acc15647	Acc15799	Acc18494	Acc17164	Acc26059	Acc22846	Acc25482	Acc28765	Acc24644	Acc23490	Acc24678	Acc29125
Acc07677	Acc07336	Acc08779	Acc09168	Acc12634	Acc11153	Acc11916	Acc11387	Acc15830	Acc15925	Acc18574	Acc17198	Acc26070	Acc22959	Acc25540	Acc28875	Acc24682	Acc23566	Acc24859	Acc29217
Acc07699	Acc07394	Acc08782	Acc09174	Acc12685	Acc11162	Acc11918	Acc11572	Acc15838	Acc15942	Acc18723	Acc17207	Acc26124	Acc23002	Acc25606	Acc29015	Acc24783	Acc23779	Acc24902	Acc29249
Acc07714	Acc07414	Acc08821	Acc09186	Acc12782	Acc11187	Acc11962	Acc11614	Acc16091	Acc15964	Acc18912	Acc17388	Acc26248	Acc23037	Acc25639	Acc29042	Acc24924	Acc23784	Acc24939	Acc29347
Acc07796	Acc07477	Acc08829	Acc09217	Acc12788	Acc11205	Acc12004	Acc11637	Acc16318	Acc15973	Acc19002	Acc17440	Acc26343	Acc23185	Acc25667	Acc29048	Acc25253	Acc23810	Acc24950	Acc29430
Acc07908	Acc07500	Acc08830	Acc09223	Acc12902	Acc11225	Acc12083	Acc11638	Acc16474	Acc16389	Acc19060	Acc17472	Acc26543	Acc23202	Acc25702	Acc29336	Acc25267	Acc23861	Acc25363	Acc29583
Acc07962	Acc07539	Acc08861	Acc09242	Acc12951	Acc11230	Acc12106	Acc11734	Acc16505	Acc16481	Acc19069	Acc17492	Acc26684	Acc23297	Acc25777	Acc29398	Acc25348	Acc23879	Acc25523	Acc29739
Acc08022	Acc07564	Acc08928	Acc09247	Acc12998	Acc11238	Acc12116	Acc11740	Acc16526	Acc16647	Acc19122	Acc17495	Acc26798	Acc23356	Acc25780	Acc29407	Acc25380	Acc23900	Acc25543	Acc29835
Acc08056	Acc07631	Acc08946	Acc09266	Acc13001	Acc11275	Acc12174	Acc11748	Acc16601	Acc16705	Acc19135	Acc17510	Acc26842	Acc23600	Acc25890	Acc29523	Acc25407	Acc23919	Acc26077	Acc30033
Acc08068	Acc07693	Acc08962	Acc09289	Acc13013	Acc11360	Acc12176	Acc11758	Acc16635	Acc16736	Acc19148	Acc17580	Acc26903	Acc23690	Acc26061	Acc29551	Acc25422	Acc24022	Acc26132	Acc30037
Acc08118	Acc07712	Acc08985	Acc09303	Acc13033	Acc11414	Acc12208	Acc11799	Acc16708	Acc16754	Acc19215	Acc17605	Acc26910	Acc23708	Acc26163	Acc29651	Acc25453	Acc24161	Acc26169	Acc30051
Acc08124	Acc07719	Acc09068	Acc09309	Acc13058	Acc11461	Acc12212	Acc11890	Acc16722	Acc16826	Acc19278	Acc17606	Acc26921	Acc23852	Acc26191	Acc29659	Acc25458	Acc24264	Acc26375	Acc30076
Acc08139	Acc07726	Acc09073	Acc09363	Acc13151	Acc11554	Acc12230	Acc11910	Acc16734	Acc16843	Acc19316	Acc17634	Acc26987	Acc23945	Acc26232	Acc29689	Acc25468	Acc24349	Acc26552	Acc30220
Acc08141	Acc07749	Acc09169	Acc09365	Acc13181	Acc11585	Acc12237	Acc11923	Acc16758	Acc16920	Acc19361	Acc17675	Acc27096	Acc24018	Acc26251	Acc29714	Acc25479	Acc24357	Acc26604	Acc30297
Acc08162	Acc07755	Acc09178	Acc09376	Acc13210	Acc11632	Acc12278	Acc11961	Acc16783	Acc16931	Acc19373	Acc17707	Acc27205	Acc24158	Acc26292	Acc29806	Acc25486	Acc24416	Acc27145	Acc30682
Acc08169	Acc07800	Acc09182	Acc09498	Acc13243	Acc11653	Acc12486	Acc11971	Acc16784	Acc16942	Acc19408	Acc17887	Acc27209	Acc24190	Acc26342	Acc29886	Acc25524	Acc24525	Acc27475	Acc30839
Acc08193	Acc07805	Acc09199	Acc09502	Acc13245	Acc11723	Acc12491	Acc11973	Acc16810	Acc16972	Acc19723	Acc18024	Acc27557	Acc24221	Acc26566	Acc29893	Acc25669	Acc24546	Acc27699	Acc30936
Acc08228	Acc07864	Acc09208	Acc09545	Acc13271	Acc11778	Acc12509	Acc11982	Acc16825	Acc17072	Acc19767	Acc18265	Acc27935	Acc24259	Acc26594	Acc30113	Acc25814	Acc24843	Acc27777	Acc31334
Acc08234	Acc07867	Acc09232	Acc09562	Acc13320	Acc11787	Acc12687	Acc12003	Acc16949	Acc17102	Acc19877	Acc18503	Acc27988	Acc24423	Acc26681	Acc30330	Acc25894	Acc25072	Acc27864	Acc31344
Acc08273	Acc07878	Acc09324	Acc09612	Acc13526	Acc11811	Acc12716	Acc12010	Acc16999	Acc17152	Acc19907	Acc18536	Acc28175	Acc24442	Acc26729	Acc30462	Acc26214	Acc25129	Acc28186	Acc31402
Acc08301	Acc07921	Acc09410	Acc09645	Acc13611	Acc11817	Acc12821	Acc12027	Acc17018	Acc17179	Acc19954	Acc18537	Acc28320	Acc24700	Acc26982	Acc30754	Acc26296	Acc25141	Acc28280	Acc31409
Acc08328	Acc07923	Acc09418	Acc09667	Acc13636	Acc11966	Acc12867	Acc12065	Acc17028	Acc17189	Acc20069	Acc18548	Acc28621	Acc24857	Acc27362	Acc30766	Acc26382	Acc25173	Acc28333	Acc31421
Acc08362	Acc07960	Acc09458	Acc09675	Acc13637	Acc11988	Acc12882	Acc12150	Acc17204	Acc17192	Acc20142	Acc18608	Acc28772	Acc24993	Acc27474	Acc30779	Acc26425	Acc25341	Acc28446	Acc31723
Acc08376	Acc07968	Acc09471	Acc09690	Acc13677	Acc11995	Acc12908	Acc12168	Acc17252	Acc17259	Acc20205	Acc18639	Acc28783	Acc25069	Acc27760	Acc31029	Acc26431	Acc25652	Acc28457	Acc31756
Acc08381	Acc07976	Acc09486	Acc09693	Acc13806	Acc11996	Acc12922	Acc12214	Acc17274	Acc17264	Acc20244	Acc18684	Acc28915	Acc25142	Acc27761	Acc31316	Acc26511	Acc25681	Acc28479	Acc31818
Acc08388	Acc07981	Acc09531	Acc09694	Acc13894	Acc11997	Acc12981	Acc12257	Acc17367	Acc17364	Acc20336	Acc18774	Acc29040	Acc25328	Acc27821	Acc31338	Acc26527	Acc25682	Acc28495	Acc32068
Acc08405	Acc08000	Acc09590	Acc09728	Acc13900	Acc12017	Acc13022	Acc12279	Acc17423	Acc17407	Acc20344	Acc18799	Acc29079	Acc25373	Acc27851	Acc31355	Acc26643	Acc25790	Acc28517	Acc32107
Acc08408	Acc08004	Acc09611	Acc09750	Acc13937	Acc12107	Acc13176	Acc12338	Acc17460	Acc17416	Acc20354	Acc18869	Acc29113	Acc25391	Acc28149	Acc31361	Acc26655	Acc25853	Acc28521	Acc32189
Acc08420	Acc08062	Acc09616	Acc09751	Acc13978	Acc12141	Acc13246	Acc12377	Acc17646	Acc17514	Acc20371	Acc18933	Acc29368	Acc25553	Acc28161	Acc31573	Acc26689	Acc25927	Acc28538	Acc32237
Acc08468	Acc08138	Acc09632	Acc09754	Acc14007	Acc12171	Acc13267	Acc12398	Acc17655	Acc17608	Acc20386	Acc18935	Acc29389	Acc25610	Acc28209	Acc31574	Acc26697	Acc26229	Acc28575	Acc32350
Acc08481	Acc08150	Acc09680	Acc09755	Acc14011	Acc12177	Acc13280	Acc12431	Acc17698	Acc17639	Acc20387	Acc18963	Acc29528	Acc25670	Acc28210	Acc31871	Acc26727	Acc26398	Acc28771	Acc32352
Acc08491	Acc08154	Acc09716	Acc09821	Acc14094	Acc12186	Acc13360	Acc12528	Acc17858	Acc17687	Acc20437	Acc18986	Acc29638	Acc25725	Acc28216	Acc31912	Acc26730	Acc26440	Acc28818	Acc32613
Acc08530	Acc08177	Acc09761	Acc09844	Acc14152	Acc12190	Acc13373	Acc12564	Acc17873	Acc17763	Acc20519	Acc19017	Acc29715	Acc25765	Acc28295	Acc32108	Acc26762	Acc26467	Acc28823	Acc32650
Acc08544	Acc08185	Acc09818	Acc09864	Acc14198	Acc12232	Acc13439	Acc12591	Acc17905	Acc17773	Acc20745	Acc19091	Acc29736	Acc25868	Acc28424	Acc32142	Acc26801	Acc26482	Acc28865	Acc32679
Acc08604	Acc08232	Acc09842	Acc09867	Acc14269	Acc12249	Acc13454	Acc12607	Acc17954	Acc17779	Acc20761	Acc19092	Acc29877	Acc26103	Acc28477	Acc32225	Acc26803	Acc26647	Acc29047	Acc32744
Acc08616	Acc08237	Acc09855	Acc09875	Acc14285	Acc12365	Acc13530	Acc12638	Acc17999	Acc17940	Acc20784	Acc19181	Acc29984	Acc26286	Acc28766	Acc32305	Acc26925	Acc26736	Acc29346	Acc33064
Acc08617	Acc08247	Acc09860	Acc09917	Acc14350	Acc12383	Acc13535	Acc12656	Acc18154	Acc17955	Acc20833	Acc19236	Acc29990	Acc26337	Acc28786	Acc32468	Acc27004	Acc26742	Acc29415	Acc33308
Acc08665	Acc08266	Acc09861	Acc09972	Acc14361	Acc12386	Acc13557	Acc12657	Acc18250	Acc17989	Acc20852	Acc19253	Acc30010	Acc26441	Acc28960	Acc32474	Acc27040	Acc26766	Acc29449
Acc08688	Acc08288	Acc09890	Acc09981	Acc14362	Acc12427	Acc13599	Acc12724	Acc18294	Acc18051	Acc20859	Acc19309	Acc30036	Acc26484	Acc29077	Acc32666	Acc27059	Acc26774	Acc29629
Acc08698	Acc08317	Acc09909	Acc10037	Acc14367	Acc12620	Acc13660	Acc12730	Acc18352	Acc18087	Acc20875	Acc19313	Acc30085	Acc26534	Acc29238	Acc32698	Acc27062	Acc26846	Acc29640
Acc08704	Acc08330	Acc10014	Acc10039	Acc14374	Acc12621	Acc13674	Acc12837	Acc18509	Acc18192	Acc20913	Acc19452	Acc30231	Acc26633	Acc29450	Acc32799	Acc27069	Acc26886	Acc29675
Acc08730	Acc08352	Acc10064	Acc10092	Acc14457	Acc12684	Acc13678	Acc12890	Acc18530	Acc18211	Acc20920	Acc19500	Acc30409	Acc26715	Acc29529	Acc32878	Acc27084	Acc27259	Acc29802
Acc08731	Acc08353	Acc10143	Acc10130	Acc14515	Acc12708	Acc13687	Acc12936	Acc18648	Acc18253	Acc21009	Acc19598	Acc30432	Acc26973	Acc29596	Acc32926	Acc27195	Acc27267	Acc29823
Acc08732	Acc08371	Acc10288	Acc10149	Acc14519	Acc12754	Acc13718	Acc12937	Acc18678	Acc18478	Acc21060	Acc19608	Acc30480	Acc27076	Acc29678	Acc33019	Acc27203	Acc27268	Acc29864
Acc08750	Acc08377	Acc10343	Acc10208	Acc14525	Acc12763	Acc13931	Acc12949	Acc18822	Acc18565	Acc21093	Acc19694	Acc30496	Acc27083	Acc29815	Acc33061	Acc27314	Acc27505	Acc29872
Acc08837	Acc08379	Acc10364	Acc10280	Acc14591	Acc12825	Acc13976	Acc12988	Acc18970	Acc18786	Acc21111	Acc19801	Acc30503	Acc27252	Acc29838	Acc33120	Acc27425	Acc27608	Acc29921
Acc08876	Acc08390	Acc10380	Acc10311	Acc14632	Acc12826	Acc13991	Acc13086	Acc18985	Acc18834	Acc21148	Acc19814	Acc30577	Acc27378	Acc29861	Acc33121	Acc27471	Acc27727	Acc30003
Acc08905	Acc08418	Acc10393	Acc10466	Acc14661	Acc12859	Acc14079	Acc13124	Acc19177	Acc18968	Acc21149	Acc19822	Acc30780	Acc27447	Acc29955	Acc33129	Acc27482	Acc28116	Acc30030
Acc08932	Acc08433	Acc10515	Acc10516	Acc14698	Acc12889	Acc14148	Acc13131	Acc19224	Acc19022	Acc21196	Acc19900	Acc30811	Acc27494	Acc29977	Acc33261	Acc27511	Acc28133	Acc30246
Acc08938	Acc08443	Acc10594	Acc10555	Acc14788	Acc13016	Acc14277	Acc13231	Acc19247	Acc19023	Acc21237	Acc19923	Acc30893	Acc27513	Acc30081	Acc33448	Acc27537	Acc28281	Acc30287
Acc08941	Acc08445	Acc10595	Acc10569	Acc14799	Acc13095	Acc14338	Acc13241	Acc19263	Acc19127	Acc21290	Acc19929	Acc30953	Acc27642	Acc30201		Acc27598	Acc28339	Acc30584
Acc08950	Acc08450	Acc10633	Acc10573	Acc14847	Acc13119	Acc14399	Acc13301	Acc19293	Acc19151	Acc21476	Acc19941	Acc30954	Acc27697	Acc30424		Acc27717	Acc28389	Acc30601
Acc08970	Acc08473	Acc10681	Acc10574	Acc15017	Acc13136	Acc14420	Acc13347	Acc19296	Acc19222	Acc21593	Acc19968	Acc31024	Acc27744	Acc30437		Acc27839	Acc28392	Acc30645
Acc09028	Acc08478	Acc10690	Acc10586	Acc15085	Acc13273	Acc14467	Acc13415	Acc19325	Acc19267	Acc21752	Acc19981	Acc31581	Acc27831	Acc30523		Acc27955	Acc28453	Acc30658
Acc09088	Acc08536	Acc10699	Acc10662	Acc15167	Acc13326	Acc14493	Acc13484	Acc19336	Acc19382	Acc21897	Acc20015	Acc31613	Acc28115	Acc30656		Acc27962	Acc28483	Acc30660
Acc09213	Acc08554	Acc10716	Acc10708	Acc15275	Acc13463	Acc14516	Acc13502	Acc19350	Acc19641	Acc21910	Acc20253	Acc31666	Acc28135	Acc30711		Acc27972	Acc29041	Acc30803
Acc09222	Acc08577	Acc10719	Acc10709	Acc15287	Acc13496	Acc14576	Acc13547	Acc19395	Acc19644	Acc21972	Acc20296	Acc31815	Acc28249	Acc30822		Acc28255	Acc29110	Acc30855
Acc09233	Acc08607	Acc10741	Acc10808	Acc15291	Acc13541	Acc14581	Acc13549	Acc19423	Acc19784	Acc22063	Acc20323	Acc31908	Acc28574	Acc30937		Acc28523	Acc29552	Acc30984
Acc09270	Acc08626	Acc10762	Acc10818	Acc15295	Acc13548	Acc14585	Acc13609	Acc19477	Acc19808	Acc22081	Acc20325	Acc31955	Acc28579	Acc30997		Acc28602	Acc29588	Acc31140
Acc09272	Acc08648	Acc10855	Acc10824	Acc15415	Acc13566	Acc14599	Acc13624	Acc19486	Acc19926	Acc22087	Acc20352	Acc32182	Acc28678	Acc31056		Acc28728	Acc29663	Acc31149
Acc09298	Acc08670	Acc10867	Acc10856	Acc15423	Acc13627	Acc14618	Acc13640	Acc19573	Acc19987	Acc22099	Acc20364	Acc32288	Acc28817	Acc31064		Acc29022	Acc29683	Acc31218
Acc09306	Acc08687	Acc10887	Acc10924	Acc15453	Acc13647	Acc14656	Acc13665	Acc19663	Acc20199	Acc22106	Acc20367	Acc32338	Acc28855	Acc31074		Acc29126	Acc29712	Acc31707
Acc09337	Acc08725	Acc10972	Acc10925	Acc15563	Acc13670	Acc14683	Acc13692	Acc19747	Acc20474	Acc22169	Acc20471	Acc32531	Acc28918	Acc31262		Acc29202	Acc29810	Acc31715
Acc09377	Acc08733	Acc10974	Acc10932	Acc15569	Acc13743	Acc14697	Acc13860	Acc19901	Acc20478	Acc22312	Acc20484	Acc32618	Acc29028	Acc31290		Acc29205	Acc29818	Acc31726
Acc09379	Acc08742	Acc11027	Acc10955	Acc15628	Acc13794	Acc14746	Acc13870	Acc19939	Acc20609	Acc22341	Acc20497	Acc32851	Acc29148	Acc31350		Acc29252	Acc29820	Acc31780
Acc09399	Acc08743	Acc11037	Acc10956	Acc15696	Acc13820	Acc14796	Acc13926	Acc19946	Acc20617	Acc22373	Acc20504	Acc33015	Acc29235	Acc31384		Acc29393	Acc29821	Acc31852
Acc09401	Acc08783	Acc11196	Acc10957	Acc15707	Acc13830	Acc14816	Acc13950	Acc20106	Acc20675	Acc22460	Acc20805	Acc33030	Acc29273	Acc31466		Acc29442	Acc29822	Acc31903
Acc09460	Acc08804	Acc11203	Acc10967	Acc15752	Acc13855	Acc14828	Acc14003	Acc20115	Acc20857	Acc22470	Acc20820	Acc33108	Acc29342	Acc31641		Acc29526	Acc30023	Acc31986
Acc09461	Acc08819	Acc11221	Acc11095	Acc15847	Acc13963	Acc14840	Acc14024	Acc20204	Acc20868	Acc22568	Acc20908	Acc33460	Acc29400	Acc31807		Acc29538	Acc30068	Acc32005
Acc09465	Acc08831	Acc11370	Acc11158	Acc15885	Acc14004	Acc14859	Acc14056	Acc20220	Acc20874	Acc22579	Acc20937	Acc33658	Acc29467	Acc31868		Acc29566	Acc30123	Acc32126
Acc09482	Acc08834	Acc11380	Acc11168	Acc15907	Acc14010	Acc14950	Acc14110	Acc20243	Acc20929	Acc22662	Acc21038	Acc33721	Acc29498	Acc32029		Acc29617	Acc30157	Acc32141
Acc09507	Acc08850	Acc11406	Acc11179	Acc15957	Acc14028	Acc14976	Acc14149	Acc20270	Acc21012	Acc22864	Acc21189		Acc29717	Acc32295		Acc29641	Acc30169	Acc32152
Acc09588	Acc08881	Acc11416	Acc11180	Acc15968	Acc14041	Acc14979	Acc14157	Acc20303	Acc21400	Acc22894	Acc21212		Acc29827	Acc32345		Acc29687	Acc30178	Acc32263
Acc09635	Acc08890	Acc11424	Acc11190	Acc15988	Acc14044	Acc14993	Acc14176	Acc20385	Acc21546	Acc23006	Acc21251		Acc29908	Acc32372		Acc29704	Acc30229	Acc32426
Acc09661	Acc08907	Acc11432	Acc11204	Acc16013	Acc14074	Acc15034	Acc14287	Acc20422	Acc21566	Acc23095	Acc21430		Acc30110	Acc32490		Acc29819	Acc30439	Acc32561
Acc09692	Acc08951	Acc11528	Acc11232	Acc16023	Acc14076	Acc15073	Acc14300	Acc20480	Acc21692	Acc23174	Acc21658		Acc30115	Acc32522		Acc29830	Acc30552	Acc32586
Acc09700	Acc08982	Acc11627	Acc11233	Acc16032	Acc14081	Acc15134	Acc14314	Acc20499	Acc21867	Acc23195	Acc21675		Acc30116	Acc32523		Acc29968	Acc30600	Acc32723
Acc09745	Acc09008	Acc11635	Acc11310	Acc16056	Acc14103	Acc15246	Acc14322	Acc20565	Acc21987	Acc23201	Acc21676		Acc30130	Acc32538		Acc30024	Acc30693	Acc32742
Acc09771	Acc09014	Acc11646	Acc11333	Acc16170	Acc14104	Acc15262	Acc14440	Acc20578	Acc22042	Acc23233	Acc21680		Acc30143	Acc32673		Acc30106	Acc30746	Acc32795
Acc09790	Acc09018	Acc11710	Acc11337	Acc16254	Acc14114	Acc15360	Acc14460	Acc20667	Acc22156	Acc23239	Acc21695		Acc30200	Acc32886		Acc30207	Acc30772	Acc32827
Acc09791	Acc09019	Acc11774	Acc11431	Acc16317	Acc14179	Acc15367	Acc14470	Acc20732	Acc22294	Acc23423	Acc21699		Acc30322	Acc33115		Acc30211	Acc30979	Acc32862
Acc09868	Acc09043	Acc11779	Acc11447	Acc16442	Acc14180	Acc15370	Acc14558	Acc20817	Acc22302	Acc23466	Acc21756		Acc30359	Acc33185		Acc30676	Acc30999	Acc32884
Acc09870	Acc09089	Acc11784	Acc11563	Acc16452	Acc14204	Acc15374	Acc14568	Acc20822	Acc22367	Acc23467	Acc21768		Acc30507	Acc33262		Acc30850	Acc31008	Acc32984
Acc09898	Acc09106	Acc11824	Acc11564	Acc16477	Acc14301	Acc15388	Acc14582	Acc20835	Acc22499	Acc23500	Acc21820		Acc30555	Acc33428		Acc30880	Acc31078	Acc33052
Acc09918	Acc09137	Acc11837	Acc11609	Acc16487	Acc14348	Acc15565	Acc14595	Acc20995	Acc22501	Acc23509	Acc21845		Acc30582	Acc33447		Acc31000	Acc31088	Acc33099
Acc09930	Acc09146	Acc12013	Acc11633	Acc16490	Acc14377	Acc15575	Acc14898	Acc21005	Acc22564	Acc23558	Acc21903		Acc30588	Acc33533		Acc31016	Acc31146	Acc33158
Acc09942	Acc09192	Acc12014	Acc11665	Acc16492	Acc14421	Acc15678	Acc14908	Acc21026	Acc22602	Acc23598	Acc21926		Acc30635	Acc33748		Acc31020	Acc31156	Acc33221
Acc09955	Acc09258	Acc12015	Acc11671	Acc16568	Acc14438	Acc15735	Acc14920	Acc21053	Acc22650	Acc23626	Acc21927		Acc30638			Acc31131	Acc31229	Acc33321
Acc09958	Acc09281	Acc12054	Acc11684	Acc16578	Acc14452	Acc15809	Acc14992	Acc21054	Acc22953	Acc23857	Acc21989		Acc30654			Acc31163	Acc31231	Acc33336
Acc09965	Acc09290	Acc12055	Acc11833	Acc16597	Acc14603	Acc15817	Acc15032	Acc21079	Acc23055	Acc23914	Acc22022		Acc30747			Acc31168	Acc31246	Acc33345
Acc10019	Acc09302	Acc12056	Acc11862	Acc16689	Acc14621	Acc15902	Acc15038	Acc21144	Acc23069	Acc24120	Acc22141		Acc30791			Acc31249	Acc31273	Acc33665
Acc10036	Acc09408	Acc12127	Acc11876	Acc16721	Acc14650	Acc15984	Acc15135	Acc21150	Acc23125	Acc24189	Acc22251		Acc30810			Acc31279	Acc31448	Acc33684
Acc10048	Acc09472	Acc12135	Acc11917	Acc16771	Acc14654	Acc16044	Acc15143	Acc21158	Acc23135	Acc24258	Acc22285		Acc30812			Acc31291	Acc31535	Acc33704
Acc10049	Acc09542	Acc12161	Acc11987	Acc16824	Acc14694	Acc16059	Acc15185	Acc21168	Acc23213	Acc24591	Acc22338		Acc30813			Acc31309	Acc31569
Acc10138	Acc09568	Acc12162	Acc11999	Acc16829	Acc14695	Acc16117	Acc15202	Acc21234	Acc23512	Acc24606	Acc22347		Acc30814			Acc31345	Acc31649
Acc10163	Acc09596	Acc12183	Acc12050	Acc16881	Acc14724	Acc16136	Acc15259	Acc21269	Acc23528	Acc24621	Acc22384		Acc30857			Acc31505	Acc31781
Acc10170	Acc09629	Acc12188	Acc12185	Acc17061	Acc14790	Acc16155	Acc15261	Acc21328	Acc23554	Acc24670	Acc22404		Acc31054			Acc31646	Acc31786
Acc10201	Acc09634	Acc12258	Acc12197	Acc17194	Acc14814	Acc16178	Acc15319	Acc21381	Acc23569	Acc24747	Acc22429		Acc31084			Acc31685	Acc32266
Acc10223	Acc09683	Acc12260	Acc12216	Acc17242	Acc14818	Acc16319	Acc15366	Acc21404	Acc23631	Acc24794	Acc22506		Acc31180			Acc31702	Acc32317
Acc10229	Acc09714	Acc12264	Acc12219	Acc17261	Acc14825	Acc16346	Acc15441	Acc21502	Acc23694	Acc24941	Acc22608		Acc31617			Acc32138	Acc32391
Acc10233	Acc09717	Acc12276	Acc12368	Acc17277	Acc14874	Acc16394	Acc15488	Acc21534	Acc23727	Acc24954	Acc22639		Acc31700			Acc32571	Acc32413
Acc10271	Acc09741	Acc12289	Acc12552	Acc17336	Acc14904	Acc16523	Acc15509	Acc21610	Acc23837	Acc24981	Acc22712		Acc31747			Acc32592	Acc32464
Acc10290	Acc09779	Acc12356	Acc12570	Acc17338	Acc14922	Acc16572	Acc15526	Acc21611	Acc23839	Acc25013	Acc22787		Acc31791			Acc32604	Acc32496
Acc10318	Acc09795	Acc12357	Acc12578	Acc17450	Acc14943	Acc16584	Acc15528	Acc21693	Acc23993	Acc25070	Acc22797		Acc31911			Acc32647	Acc32591
Acc10376	Acc09848	Acc12381	Acc12582	Acc17521	Acc14969	Acc16621	Acc15529	Acc21736	Acc24000	Acc25097	Acc22875		Acc31933			Acc32681	Acc32674
Acc10388	Acc09862	Acc12389	Acc12623	Acc17529	Acc15071	Acc16859	Acc15539	Acc21747	Acc24173	Acc25147	Acc22952		Acc31991			Acc32684	Acc32780
Acc10406	Acc09885	Acc12407	Acc12653	Acc17578	Acc15125	Acc17006	Acc15543	Acc21787	Acc24187	Acc25286	Acc23042		Acc32218			Acc32765	Acc32831
Acc10447	Acc09895	Acc12504	Acc12682	Acc17610	Acc15140	Acc17008	Acc15555	Acc21802	Acc24206	Acc25324	Acc23072		Acc32325			Acc32856	Acc32917
Acc10520	Acc09922	Acc12508	Acc12712	Acc17759	Acc15205	Acc17081	Acc15665	Acc21830	Acc24245	Acc25434	Acc23159		Acc32407			Acc32906	Acc33055
Acc10521	Acc09940	Acc12512	Acc12757	Acc17764	Acc15351	Acc17140	Acc15714	Acc21862	Acc24257	Acc25435	Acc23162		Acc32457			Acc33088	Acc33063
Acc10529	Acc09995	Acc12538	Acc12773	Acc17806	Acc15365	Acc17145	Acc15848	Acc21908	Acc24297	Acc25622	Acc23236		Acc32621			Acc33162	Acc33075
Acc10548	Acc09996	Acc12557	Acc12790	Acc17848	Acc15464	Acc17197	Acc15892	Acc21959	Acc24308	Acc25635	Acc23279		Acc32696			Acc33170	Acc33123
Acc10549	Acc10002	Acc12573	Acc12792	Acc17895	Acc15493	Acc17286	Acc15937	Acc22018	Acc24382	Acc25945	Acc23318		Acc32959			Acc33173	Acc33295
Acc10565	Acc10020	Acc12594	Acc12796	Acc17932	Acc15501	Acc17318	Acc15956	Acc22167	Acc24509	Acc25995	Acc23350		Acc33013			Acc33195	Acc33344
Acc10566	Acc10135	Acc12616	Acc12799	Acc17967	Acc15530	Acc17415	Acc15971	Acc22320	Acc24527	Acc26021	Acc23362		Acc33032				Acc33358
Acc10582	Acc10206	Acc12635	Acc12815	Acc18039	Acc15583	Acc17451	Acc16030	Acc22431	Acc24554	Acc26112	Acc23417		Acc33119				Acc33393
Acc10589	Acc10278	Acc12676	Acc12835	Acc18064	Acc15589	Acc17671	Acc16072	Acc22672	Acc24607	Acc26256	Acc23433		Acc33141				Acc33398
Acc10617	Acc10316	Acc12683	Acc12853	Acc18113	Acc15612	Acc17702	Acc16085	Acc22722	Acc24709	Acc26346	Acc23459		Acc33146				Acc33429
Acc10674	Acc10336	Acc12688	Acc12892	Acc18136	Acc15630	Acc17728	Acc16138	Acc22724	Acc24741	Acc26419	Acc23481		Acc33224				Acc33495
Acc10689	Acc10346	Acc12700	Acc12916	Acc18193	Acc15762	Acc17809	Acc16315	Acc22746	Acc24768	Acc26778	Acc23563		Acc33285				Acc33513
Acc10693	Acc10348	Acc12701	Acc12926	Acc18225	Acc15800	Acc17888	Acc16332	Acc22751	Acc24780	Acc26952	Acc23635		Acc33327				Acc33592
Acc10694	Acc10414	Acc12761	Acc13044	Acc18248	Acc15810	Acc17904	Acc16415	Acc22773	Acc25241	Acc27002	Acc23695		Acc33380				Acc33593
Acc10710	Acc10441	Acc12771	Acc13075	Acc18497	Acc15844	Acc17942	Acc16468	Acc22783	Acc25244	Acc27217	Acc23735		Acc33468				Acc33626
Acc10736	Acc10518	Acc12772	Acc13079	Acc18562	Acc15952	Acc18016	Acc16549	Acc22790	Acc25300	Acc27472	Acc23760		Acc33697				Acc33671
Acc10816	Acc10543	Acc12778	Acc13081	Acc18610	Acc16096	Acc18073	Acc16593	Acc22869	Acc25318	Acc27529	Acc23806
Acc10821	Acc10553	Acc12805	Acc13129	Acc18611	Acc16097	Acc18074	Acc16608	Acc22881	Acc25418	Acc27803	Acc23812
Acc10850	Acc10612	Acc13053	Acc13142	Acc18702	Acc16137	Acc18095	Acc16618	Acc22890	Acc25450	Acc27866	Acc23823
Acc10911	Acc10641	Acc13057	Acc13146	Acc18850	Acc16222	Acc18149	Acc16639	Acc22904	Acc25455	Acc27868	Acc23870
Acc10921	Acc10733	Acc13173	Acc13157	Acc18897	Acc16239	Acc18171	Acc16743	Acc23019	Acc25568	Acc27928	Acc24021
Acc10927	Acc10749	Acc13180	Acc13194	Acc18901	Acc16502	Acc18178	Acc16745	Acc23065	Acc25637	Acc27942	Acc24040
Acc10980	Acc10750	Acc13204	Acc13198	Acc18932	Acc16585	Acc18212	Acc16799	Acc23077	Acc25775	Acc28077	Acc24304
Acc11024	Acc10755	Acc13282	Acc13292	Acc19018	Acc16677	Acc18249	Acc16800	Acc23080	Acc25938	Acc28158	Acc24311
Acc11128	Acc10800	Acc13285	Acc13321	Acc19037	Acc16687	Acc18316	Acc16892	Acc23101	Acc26031	Acc28214	Acc24328
Acc11188	Acc10843	Acc13413	Acc13328	Acc19159	Acc16731	Acc18337	Acc16913	Acc23128	Acc26032	Acc28309	Acc24367
Acc11214	Acc10871	Acc13441	Acc13404	Acc19235	Acc16757	Acc18340	Acc16954	Acc23132	Acc26051	Acc28372	Acc24459
Acc11273	Acc10874	Acc13483	Acc13443	Acc19270	Acc16804	Acc18354	Acc16996	Acc23151	Acc26081	Acc28454	Acc24495
Acc11314	Acc10935	Acc13613	Acc13456	Acc19295	Acc16872	Acc18511	Acc17032	Acc23231	Acc26161	Acc28662	Acc24498
Acc11324	Acc10961	Acc13622	Acc13504	Acc19346	Acc16874	Acc18546	Acc17035	Acc23273	Acc26162	Acc28721	Acc24631
Acc11328	Acc10981	Acc13646	Acc13513	Acc19363	Acc16883	Acc18632	Acc17052	Acc23303	Acc26480	Acc28789	Acc24640
Acc11351	Acc11010	Acc13695	Acc13529	Acc19379	Acc16887	Acc18649	Acc17056	Acc23307	Acc26493	Acc28828	Acc24643
Acc11372	Acc11052	Acc13696	Acc13545	Acc19401	Acc16947	Acc18789	Acc17065	Acc23323	Acc26512	Acc28899	Acc24760
Acc11463	Acc11096	Acc13732	Acc13560	Acc19517	Acc17116	Acc18803	Acc17074	Acc23335	Acc26591	Acc29024	Acc24761
Acc11466	Acc11105	Acc13789	Acc13568	Acc19536	Acc17122	Acc18862	Acc17105	Acc23341	Acc26649	Acc29065	Acc24854
Acc11477	Acc11129	Acc13805	Acc13585	Acc19568	Acc17125	Acc18863	Acc17158	Acc23487	Acc26651	Acc29114	Acc24966
Acc11486	Acc11136	Acc13858	Acc13629	Acc19613	Acc17138	Acc18885	Acc17167	Acc23515	Acc26664	Acc29136	Acc25011
Acc11505	Acc11223	Acc13893	Acc13655	Acc19621	Acc17195	Acc18890	Acc17182	Acc23551	Acc26704	Acc29150	Acc25106
Acc11512	Acc11247	Acc13911	Acc13776	Acc19655	Acc17236	Acc18898	Acc17187	Acc23658	Acc26708	Acc29170	Acc25164
Acc11515	Acc11269	Acc14025	Acc13801	Acc19752	Acc17251	Acc19006	Acc17199	Acc23693	Acc26864	Acc29206	Acc25234
Acc11529	Acc11295	Acc14026	Acc13863	Acc19756	Acc17273	Acc19109	Acc17284	Acc23745	Acc26874	Acc29261	Acc25496
Acc11596	Acc11322	Acc14066	Acc13865	Acc19833	Acc17288	Acc19174	Acc17295	Acc23773	Acc26911	Acc29309	Acc25560
Acc11620	Acc11376	Acc14102	Acc13997	Acc19979	Acc17313	Acc19300	Acc17314	Acc23781	Acc26922	Acc29349	Acc25628
Acc11623	Acc11438	Acc14126	Acc14087	Acc20032	Acc17487	Acc19312	Acc17346	Acc23849	Acc27009	Acc29429	Acc25680
Acc11649	Acc11561	Acc14143	Acc14101	Acc20116	Acc17491	Acc19318	Acc17473	Acc23863	Acc27229	Acc29454	Acc25716
Acc11691	Acc11666	Acc14151	Acc14132	Acc20136	Acc17549	Acc19473	Acc17479	Acc23932	Acc27308	Acc29516	Acc25805
Acc11711	Acc11688	Acc14165	Acc14166	Acc20236	Acc17644	Acc19498	Acc17535	Acc23955	Acc27344	Acc29564	Acc25819
Acc11721	Acc11689	Acc14189	Acc14181	Acc20249	Acc17653	Acc19514	Acc17640	Acc23992	Acc27457	Acc29585	Acc25834
Acc11754	Acc11692	Acc14200	Acc14229	Acc20256	Acc17734	Acc19653	Acc17652	Acc24060	Acc27464	Acc29627	Acc26212
Acc11757	Acc11726	Acc14220	Acc14231	Acc20277	Acc17807	Acc19776	Acc17661	Acc24109	Acc27507	Acc29801	Acc26216
Acc11769	Acc11732	Acc14243	Acc14240	Acc20292	Acc17816	Acc19795	Acc17674	Acc24117	Acc27646	Acc29824	Acc26314
Acc11791	Acc11814	Acc14291	Acc14261	Acc20295	Acc17851	Acc19880	Acc17680	Acc24232	Acc27689	Acc30054	Acc26397
Acc11803	Acc11850	Acc14309	Acc14326	Acc20389	Acc17883	Acc19918	Acc17718	Acc24275	Acc27733	Acc30281	Acc26460
Acc11818	Acc11856	Acc14319	Acc14510	Acc20401	Acc17921	Acc19958	Acc17738	Acc24369	Acc27737	Acc30293	Acc26578
Acc11819	Acc11867	Acc14335	Acc14672	Acc20412	Acc17922	Acc20013	Acc17774	Acc24409	Acc27892	Acc30419	Acc26768
Acc11859	Acc11898	Acc14375	Acc14731	Acc20454	Acc17965	Acc20048	Acc17791	Acc24523	Acc27941	Acc30441	Acc26915
Acc11870	Acc11907	Acc14397	Acc14807	Acc20505	Acc17981	Acc20050	Acc17928	Acc24555	Acc27961	Acc30512	Acc26918
Acc11924	Acc12002	Acc14471	Acc14829	Acc20512	Acc18018	Acc20089	Acc17933	Acc24559	Acc28235	Acc30694	Acc27080
Acc11927	Acc12039	Acc14490	Acc14838	Acc20515	Acc18090	Acc20118	Acc18019	Acc24590	Acc28487	Acc30848	Acc27119
Acc11938	Acc12203	Acc14534	Acc14940	Acc20543	Acc18122	Acc20215	Acc18181	Acc24592	Acc28507	Acc30891	Acc27219
Acc11943	Acc12204	Acc14537	Acc14942	Acc20552	Acc18143	Acc20237	Acc18189	Acc24595	Acc28513	Acc30934	Acc27254
Acc11977	Acc12233	Acc14548	Acc14955	Acc20556	Acc18216	Acc20257	Acc18205	Acc24630	Acc28561	Acc30990	Acc27278
Acc11979	Acc12268	Acc14583	Acc14957	Acc20699	Acc18254	Acc20348	Acc18292	Acc24689	Acc28654	Acc31120	Acc27309
Acc12021	Acc12273	Acc14646	Acc14961	Acc20715	Acc18280	Acc20427	Acc18303	Acc24792	Acc28675	Acc31199	Acc27321
Acc12111	Acc12363	Acc14708	Acc15024	Acc20739	Acc18291	Acc20436	Acc18330	Acc24817	Acc28730	Acc31283	Acc27364
Acc12112	Acc12392	Acc14810	Acc15025	Acc20741	Acc18304	Acc20581	Acc18431	Acc24885	Acc28895	Acc31329	Acc27501
Acc12117	Acc12497	Acc14925	Acc15059	Acc20828	Acc18309	Acc20706	Acc18482	Acc24943	Acc28906	Acc31370	Acc27599
Acc12172	Acc12543	Acc14931	Acc15077	Acc21024	Acc18311	Acc20903	Acc18768	Acc25125	Acc28941	Acc31447	Acc27603
Acc12181	Acc12547	Acc14956	Acc15145	Acc21059	Acc18331	Acc20906	Acc18832	Acc25148	Acc29001	Acc31488	Acc27715
Acc12228	Acc12632	Acc14982	Acc15153	Acc21130	Acc18357	Acc20910	Acc18858	Acc25156	Acc29012	Acc31511	Acc27749
Acc12236	Acc12728	Acc14997	Acc15166	Acc21164	Acc18575	Acc20939	Acc18861	Acc25200	Acc29039	Acc31559	Acc28016
Acc12241	Acc12741	Acc15004	Acc15188	Acc21228	Acc18577	Acc20943	Acc18920	Acc25247	Acc29045	Acc31710	Acc28066
Acc12318	Acc12745	Acc15011	Acc15203	Acc21284	Acc18578	Acc20963	Acc18926	Acc25276	Acc29072	Acc31739	Acc28151
Acc12391	Acc12764	Acc15069	Acc15215	Acc21308	Acc18627	Acc20991	Acc18967	Acc25310	Acc29279	Acc31777	Acc28155
Acc12416	Acc12789	Acc15078	Acc15310	Acc21342	Acc18689	Acc21002	Acc18997	Acc25322	Acc29441	Acc31792	Acc28167
Acc12470	Acc12860	Acc15089	Acc15385	Acc21363	Acc18801	Acc21031	Acc19029	Acc25355	Acc29559	Acc31793	Acc28194
Acc12489	Acc12893	Acc15150	Acc15391	Acc21372	Acc18833	Acc21121	Acc19031	Acc25428	Acc29576	Acc31800	Acc28202
Acc12515	Acc12920	Acc15156	Acc15393	Acc21396	Acc18917	Acc21162	Acc19066	Acc25429	Acc29653	Acc31952	Acc28350
Acc12532	Acc12924	Acc15160	Acc15429	Acc21434	Acc18936	Acc21224	Acc19106	Acc25460	Acc29662	Acc32244	Acc28385
Acc12559	Acc12980	Acc15277	Acc15434	Acc21462	Acc18964	Acc21225	Acc19243	Acc25473	Acc29670	Acc32293	Acc28461
Acc12577	Acc13005	Acc15325	Acc15486	Acc21479	Acc19036	Acc21320	Acc19307	Acc25475	Acc29693	Acc32342	Acc28559
Acc12580	Acc13096	Acc15395	Acc15514	Acc21495	Acc19082	Acc21387	Acc19376	Acc25490	Acc29724	Acc32430	Acc28572
Acc12589	Acc13138	Acc15404	Acc15637	Acc21536	Acc19093	Acc21440	Acc19385	Acc25641	Acc29746	Acc32498	Acc28614
Acc12603	Acc13144	Acc15405	Acc15650	Acc21543	Acc19108	Acc21506	Acc19416	Acc25789	Acc29856	Acc32543	Acc28829
Acc12608	Acc13155	Acc15435	Acc15654	Acc21544	Acc19126	Acc21553	Acc19419	Acc25827	Acc29913	Acc32545	Acc28887
Acc12704	Acc13295	Acc15436	Acc15675	Acc21571	Acc19140	Acc21585	Acc19449	Acc25833	Acc29944	Acc32598	Acc28926
Acc12743	Acc13296	Acc15525	Acc15710	Acc21572	Acc19166	Acc21587	Acc19558	Acc25891	Acc30071	Acc32721	Acc28945
Acc12811	Acc13330	Acc15578	Acc15755	Acc21698	Acc19218	Acc21603	Acc19567	Acc26005	Acc30093	Acc32812	Acc29011
Acc12847	Acc13337	Acc15591	Acc15917	Acc21709	Acc19310	Acc21608	Acc19577	Acc26027	Acc30182	Acc32868	Acc29019
Acc12850	Acc13351	Acc15672	Acc15926	Acc21717	Acc19427	Acc21645	Acc19625	Acc26029	Acc30225	Acc32928	Acc29027
Acc12858	Acc13442	Acc15674	Acc15995	Acc21732	Acc19457	Acc21670	Acc19657	Acc26040	Acc30252	Acc33018	Acc29096
Acc12884	Acc13451	Acc15692	Acc16001	Acc21745	Acc19467	Acc21710	Acc19658	Acc26093	Acc30288	Acc33081	Acc29250
Acc12932	Acc13471	Acc15704	Acc16038	Acc21779	Acc19531	Acc21735	Acc19685	Acc26130	Acc30300	Acc33114	Acc29254
Acc12995	Acc13533	Acc15782	Acc16079	Acc21797	Acc19649	Acc21762	Acc19693	Acc26176	Acc30333	Acc33259	Acc29263
Acc13008	Acc13596	Acc15815	Acc16082	Acc21817	Acc19691	Acc21869	Acc19701	Acc26246	Acc30362	Acc33359	Acc29291
Acc13100	Acc13612	Acc15889	Acc16156	Acc21844	Acc19719	Acc22004	Acc19726	Acc26301	Acc30384	Acc33401	Acc29355
Acc13101	Acc13618	Acc15981	Acc16159	Acc21855	Acc19827	Acc22062	Acc19730	Acc26445	Acc30416	Acc33418	Acc29424
Acc13109	Acc13619	Acc15993	Acc16169	Acc22013	Acc19890	Acc22104	Acc19764	Acc26548	Acc30418	Acc33449	Acc29455
Acc13154	Acc13631	Acc16041	Acc16177	Acc22046	Acc19932	Acc22119	Acc19783	Acc26624	Acc30692	Acc33499	Acc29511
Acc13177	Acc13639	Acc16065	Acc16197	Acc22096	Acc19938	Acc22163	Acc19788	Acc26657	Acc30751	Acc33522	Acc29603
Acc13225	Acc13688	Acc16086	Acc16206	Acc22114	Acc19969	Acc22165	Acc19897	Acc26703	Acc30756	Acc33544	Acc29694
Acc13227	Acc13745	Acc16113	Acc16208	Acc22144	Acc20020	Acc22177	Acc19960	Acc26710	Acc30919	Acc33583	Acc29813
Acc13261	Acc13759	Acc16158	Acc16229	Acc22148	Acc20033	Acc22180	Acc19966	Acc26991	Acc30944	Acc33654	Acc29979
Acc13272	Acc13781	Acc16173	Acc16243	Acc22160	Acc20041	Acc22192	Acc19990	Acc27129	Acc30948	Acc33699	Acc30034
Acc13290	Acc13788	Acc16188	Acc16294	Acc22166	Acc20084	Acc22219	Acc20167	Acc27131	Acc30983	Acc33756	Acc30052
Acc13307	Acc13792	Acc16191	Acc16416	Acc22178	Acc20105	Acc22269	Acc20182	Acc27210	Acc30987		Acc30140
Acc13332	Acc13859	Acc16192	Acc16461	Acc22261	Acc20108	Acc22292	Acc20225	Acc27225	Acc31081		Acc30257
Acc13335	Acc13868	Acc16194	Acc16478	Acc22286	Acc20266	Acc22304	Acc20283	Acc27228	Acc31194		Acc30285
Acc13381	Acc13916	Acc16224	Acc16534	Acc22465	Acc20317	Acc22620	Acc20357	Acc27336	Acc31206		Acc30351
Acc13382	Acc13954	Acc16236	Acc16592	Acc22489	Acc20369	Acc22659	Acc20373	Acc27360	Acc31209		Acc30423
Acc13405	Acc13992	Acc16278	Acc16715	Acc22582	Acc20460	Acc22665	Acc20455	Acc27412	Acc31299		Acc30458
Acc13474	Acc14067	Acc16285	Acc16781	Acc22600	Acc20537	Acc22673	Acc20579	Acc27419	Acc31310		Acc30521
Acc13538	Acc14068	Acc16316	Acc16876	Acc22611	Acc20587	Acc22682	Acc20630	Acc27444	Acc31385		Acc30532
Acc13604	Acc14077	Acc16376	Acc17094	Acc22782	Acc20611	Acc22734	Acc20659	Acc27500	Acc31493		Acc30614
Acc13606	Acc14109	Acc16439	Acc17139	Acc22816	Acc20623	Acc22856	Acc20843	Acc27572	Acc31657		Acc30659
Acc13630	Acc14112	Acc16441	Acc17215	Acc22825	Acc20690	Acc22889	Acc20855	Acc27591	Acc31768		Acc30687
Acc13659	Acc14137	Acc16595	Acc17219	Acc22832	Acc20724	Acc22965	Acc20858	Acc27593	Acc31831		Acc30730
Acc13669	Acc14155	Acc16614	Acc17269	Acc23050	Acc20776	Acc22985	Acc20915	Acc27607	Acc31970		Acc30881
Acc13706	Acc14159	Acc16624	Acc17291	Acc23090	Acc20779	Acc23032	Acc20968	Acc27678	Acc32038		Acc30921
Acc13748	Acc14160	Acc16642	Acc17320	Acc23112	Acc20793	Acc23301	Acc20976	Acc27722	Acc32110		Acc30960
Acc13758	Acc14162	Acc16652	Acc17356	Acc23137	Acc20821	Acc23365	Acc20977	Acc27885	Acc32143		Acc30977
Acc13764	Acc14163	Acc16727	Acc17363	Acc23156	Acc20829	Acc23454	Acc21006	Acc27901	Acc32175		Acc31144
Acc13785	Acc14171	Acc16740	Acc17386	Acc23170	Acc20834	Acc23483	Acc21032	Acc27909	Acc32267		Acc31147
Acc13787	Acc14173	Acc16849	Acc17534	Acc23197	Acc20853	Acc23553	Acc21065	Acc27917	Acc32296		Acc31155
Acc13803	Acc14274	Acc16877	Acc17595	Acc23212	Acc20864	Acc23590	Acc21071	Acc27930	Acc32321		Acc31187
Acc13804	Acc14311	Acc16901	Acc17625	Acc23223	Acc20941	Acc23623	Acc21074	Acc28011	Acc32339		Acc31302
Acc13816	Acc14317	Acc16904	Acc17632	Acc23249	Acc20967	Acc23648	Acc21075	Acc28034	Acc32589		Acc31464
Acc13821	Acc14332	Acc16912	Acc17701	Acc23260	Acc20974	Acc23710	Acc21424	Acc28108	Acc32701		Acc31483
Acc13919	Acc14345	Acc16968	Acc17736	Acc23398	Acc20979	Acc23815	Acc21445	Acc28134	Acc32748		Acc31521
Acc13940	Acc14380	Acc16991	Acc17824	Acc23410	Acc20986	Acc23869	Acc21454	Acc28139	Acc32800		Acc31561
Acc13986	Acc14400	Acc17001	Acc17832	Acc23413	Acc20987	Acc23884	Acc21491	Acc28166	Acc32816		Acc31597
Acc14002	Acc14415	Acc17027	Acc17847	Acc23516	Acc20996	Acc23982	Acc21525	Acc28193	Acc32850		Acc31686
Acc14013	Acc14428	Acc17047	Acc17868	Acc23524	Acc21042	Acc23996	Acc21623	Acc28348	Acc32861		Acc31735
Acc14022	Acc14429	Acc17079	Acc17874	Acc23664	Acc21047	Acc24007	Acc21637	Acc28356	Acc32922		Acc31849
Acc14029	Acc14431	Acc17087	Acc18108	Acc23696	Acc21063	Acc24077	Acc21674	Acc28377	Acc33036		Acc32206
Acc14039	Acc14462	Acc17095	Acc18120	Acc23705	Acc21087	Acc24160	Acc21765	Acc28441	Acc33122		Acc32214
Acc14059	Acc14496	Acc17142	Acc18218	Acc23732	Acc21107	Acc24175	Acc21767	Acc28548	Acc33130		Acc32331
Acc14106	Acc14514	Acc17148	Acc18219	Acc23749	Acc21112	Acc24204	Acc21776	Acc28603	Acc33194		Acc32364
Acc14107	Acc14527	Acc17154	Acc18244	Acc23809	Acc21117	Acc24214	Acc21783	Acc28644	Acc33342		Acc32396
Acc14138	Acc14552	Acc17171	Acc18257	Acc23818	Acc21127	Acc24262	Acc21785	Acc28649	Acc33421		Acc32476
Acc14270	Acc14580	Acc17206	Acc18260	Acc23836	Acc21165	Acc24306	Acc21793	Acc28704	Acc33450		Acc32542
Acc14292	Acc14593	Acc17243	Acc18278	Acc23897	Acc21171	Acc24315	Acc21860	Acc28727	Acc33457		Acc32606
Acc14302	Acc14626	Acc17278	Acc18375	Acc23902	Acc21187	Acc24426	Acc21916	Acc28745	Acc33481		Acc32685
Acc14315	Acc14733	Acc17296	Acc18427	Acc23931	Acc21192	Acc24458	Acc21944	Acc28863	Acc33749		Acc32717
Acc14378	Acc14751	Acc17309	Acc18501	Acc24015	Acc21419	Acc24485	Acc22029	Acc28867			Acc32775
Acc14436	Acc14789	Acc17383	Acc18569	Acc24054	Acc21446	Acc24648	Acc22037	Acc29026			Acc32814
Acc14455	Acc14791	Acc17390	Acc18588	Acc24070	Acc21640	Acc24666	Acc22075	Acc29050			Acc32823
Acc14456	Acc14858	Acc17515	Acc18605	Acc24157	Acc21711	Acc24705	Acc22095	Acc29219			Acc32941
Acc14468	Acc14867	Acc17528	Acc18642	Acc24251	Acc21743	Acc24771	Acc22120	Acc29266			Acc32998
Acc14529	Acc14905	Acc17751	Acc18643	Acc24280	Acc21841	Acc24789	Acc22129	Acc29299			Acc33039
Acc14553	Acc14918	Acc17756	Acc18687	Acc24324	Acc21858	Acc24887	Acc22132	Acc29310			Acc33174
Acc14592	Acc14939	Acc17802	Acc18781	Acc24381	Acc21873	Acc24900	Acc22168	Acc29472			Acc33238
Acc14620	Acc14948	Acc17827	Acc18791	Acc24385	Acc21876	Acc24973	Acc22188	Acc29480			Acc33244
Acc14713	Acc14989	Acc17834	Acc18792	Acc24399	Acc21942	Acc24974	Acc22235	Acc29500			Acc33413
Acc14774	Acc15013	Acc17881	Acc18798	Acc24407	Acc22031	Acc25033	Acc22256	Acc29539			Acc33417
Acc14785	Acc15044	Acc17882	Acc18802	Acc24581	Acc22043	Acc25052	Acc22355	Acc29567			Acc33425
Acc14786	Acc15216	Acc17906	Acc18805	Acc24613	Acc22103	Acc25128	Acc22385	Acc29593			Acc33547
Acc14793	Acc15245	Acc18026	Acc18899	Acc24704	Acc22125	Acc25194	Acc22409	Acc29618			Acc33587
Acc14879	Acc15253	Acc18083	Acc18902	Acc24728	Acc22139	Acc25337	Acc22440	Acc29635			Acc33700
Acc14888	Acc15265	Acc18084	Acc18929	Acc24744	Acc22173	Acc25384	Acc22492	Acc29710
Acc14926	Acc15308	Acc18098	Acc18945	Acc24778	Acc22208	Acc25441	Acc22508	Acc29743
Acc14935	Acc15333	Acc18159	Acc18994	Acc24826	Acc22268	Acc25451	Acc22545	Acc29744
Acc14967	Acc15356	Acc18201	Acc18996	Acc24879	Acc22271	Acc25505	Acc22684	Acc29748
Acc14975	Acc15420	Acc18297	Acc19050	Acc24931	Acc22336	Acc25506	Acc22732	Acc29865
Acc14988	Acc15460	Acc18353	Acc19056	Acc25025	Acc22345	Acc25580	Acc22769	Acc29885
Acc14999	Acc15461	Acc18473	Acc19058	Acc25047	Acc22412	Acc25719	Acc22814	Acc29892
Acc15037	Acc15466	Acc18513	Acc19088	Acc25088	Acc22451	Acc25749	Acc22842	Acc29924
Acc15041	Acc15507	Acc18514	Acc19134	Acc25166	Acc22474	Acc25752	Acc22873	Acc29938
Acc15045	Acc15556	Acc18688	Acc19171	Acc25250	Acc22476	Acc25778	Acc22915	Acc30022
Acc15191	Acc15584	Acc18691	Acc19189	Acc25319	Acc22597	Acc25785	Acc22977	Acc30027
Acc15192	Acc15609	Acc18855	Acc19194	Acc25331	Acc22649	Acc25854	Acc23021	Acc30038
Acc15199	Acc15623	Acc18910	Acc19206	Acc25336	Acc22671	Acc25863	Acc23034	Acc30070
Acc15208	Acc15670	Acc18939	Acc19282	Acc25394	Acc22736	Acc26038	Acc23063	Acc30086
Acc15218	Acc15753	Acc18948	Acc19344	Acc25427	Acc22762	Acc26086	Acc23071	Acc30120
Acc15247	Acc15754	Acc18972	Acc19391	Acc25564	Acc22781	Acc26105	Acc23088	Acc30128
Acc15249	Acc15761	Acc19076	Acc19418	Acc25569	Acc22788	Acc26108	Acc23194	Acc30228
Acc15285	Acc15769	Acc19129	Acc19437	Acc25673	Acc22805	Acc26125	Acc23265	Acc30256
Acc15292	Acc15863	Acc19142	Acc19439	Acc25674	Acc23008	Acc26206	Acc23296	Acc30314
Acc15338	Acc15877	Acc19160	Acc19470	Acc25707	Acc23051	Acc26237	Acc23310	Acc30349
Acc15386	Acc15920	Acc19201	Acc19490	Acc25712	Acc23076	Acc26272	Acc23319	Acc30373
Acc15394	Acc15954	Acc19229	Acc19504	Acc25767	Acc23085	Acc26278	Acc23339	Acc30443
Acc15396	Acc15980	Acc19231	Acc19519	Acc25770	Acc23094	Acc26288	Acc23344	Acc30460
Acc15397	Acc15991	Acc19262	Acc19582	Acc25804	Acc23141	Acc26302	Acc23373	Acc30509
Acc15398	Acc15998	Acc19343	Acc19588	Acc25859	Acc23183	Acc26640	Acc23432	Acc30527
Acc15399	Acc16076	Acc19355	Acc19592	Acc25874	Acc23184	Acc26667	Acc23438	Acc30530
Acc15400	Acc16135	Acc19384	Acc19597	Acc25932	Acc23196	Acc26850	Acc23493	Acc30589
Acc15425	Acc16139	Acc19458	Acc19642	Acc25934	Acc23204	Acc26862	Acc23522	Acc30596
Acc15433	Acc16260	Acc19550	Acc19700	Acc25935	Acc23263	Acc26892	Acc23523	Acc30605
Acc15448	Acc16312	Acc19593	Acc19753	Acc25962	Acc23391	Acc26895	Acc23527	Acc30633
Acc15449	Acc16314	Acc19622	Acc19760	Acc25963	Acc23474	Acc26912	Acc23625	Acc30647
Acc15450	Acc16357	Acc19623	Acc19785	Acc25992	Acc23560	Acc26960	Acc23633	Acc30673
Acc15518	Acc16419	Acc19786	Acc19792	Acc26003	Acc23579	Acc27077	Acc23656	Acc30728
Acc15535	Acc16475	Acc19816	Acc19796	Acc26020	Acc23627	Acc27177	Acc23741	Acc30790
Acc15548	Acc16484	Acc19819	Acc19879	Acc26022	Acc23712	Acc27186	Acc23759	Acc30894
Acc15561	Acc16587	Acc19892	Acc19885	Acc26030	Acc23804	Acc27196	Acc23770	Acc30933
Acc15562	Acc16605	Acc19919	Acc20003	Acc26111	Acc23840	Acc27216	Acc23790	Acc30946
Acc15595	Acc16606	Acc19934	Acc20016	Acc26145	Acc23917	Acc27238	Acc23929	Acc31023
Acc15684	Acc16658	Acc19955	Acc20022	Acc26173	Acc24008	Acc27253	Acc23976	Acc31036
Acc15686	Acc16671	Acc20024	Acc20023	Acc26228	Acc24020	Acc27272	Acc23989	Acc31141
Acc15690	Acc16770	Acc20103	Acc20051	Acc26241	Acc24061	Acc27385	Acc24128	Acc31212
Acc15741	Acc16797	Acc20117	Acc20067	Acc26242	Acc24063	Acc27386	Acc24179	Acc31270
Acc15748	Acc16830	Acc20129	Acc20097	Acc26247	Acc24091	Acc27410	Acc24182	Acc31311
Acc15764	Acc16908	Acc20137	Acc20121	Acc26276	Acc24096	Acc27462	Acc24220	Acc31539
Acc15786	Acc16917	Acc20190	Acc20131	Acc26405	Acc24139	Acc27468	Acc24236	Acc31665
Acc15801	Acc16932	Acc20202	Acc20158	Acc26418	Acc24146	Acc27491	Acc24240	Acc31676
Acc15814	Acc16938	Acc20231	Acc20180	Acc26428	Acc24201	Acc27493	Acc24246	Acc31828
Acc15845	Acc17019	Acc20309	Acc20186	Acc26463	Acc24265	Acc27533	Acc24283	Acc31842
Acc15875	Acc17030	Acc20311	Acc20209	Acc26492	Acc24281	Acc27555	Acc24309	Acc31949
Acc15890	Acc17031	Acc20351	Acc20250	Acc26502	Acc24285	Acc27578	Acc24310	Acc31953
Acc15903	Acc17042	Acc20374	Acc20268	Acc26516	Acc24313	Acc27584	Acc24414	Acc31959
Acc15904	Acc17051	Acc20390	Acc20286	Acc26603	Acc24420	Acc27630	Acc24430	Acc32069
Acc15905	Acc17076	Acc20518	Acc20298	Acc26782	Acc24492	Acc27782	Acc24468	Acc32134
Acc15962	Acc17090	Acc20523	Acc20308	Acc26853	Acc24511	Acc27786	Acc24483	Acc32135
Acc15983	Acc17267	Acc20539	Acc20320	Acc26889	Acc24539	Acc27797	Acc24517	Acc32199
Acc16053	Acc17281	Acc20562	Acc20342	Acc26898	Acc24718	Acc27843	Acc24528	Acc32264
Acc16105	Acc17310	Acc20595	Acc20473	Acc26908	Acc24797	Acc27874	Acc24662	Acc32329
Acc16144	Acc17311	Acc20656	Acc20536	Acc26920	Acc24870	Acc27888	Acc24850	Acc32361
Acc16151	Acc17360	Acc20673	Acc20550	Acc26927	Acc24915	Acc27940	Acc24916	Acc32386
Acc16179	Acc17392	Acc20674	Acc20601	Acc26944	Acc24960	Acc27968	Acc24922	Acc32420
Acc16297	Acc17475	Acc20736	Acc20636	Acc27020	Acc25119	Acc28082	Acc24928	Acc32431
Acc16334	Acc17500	Acc20749	Acc20645	Acc27073	Acc25159	Acc28091	Acc25014	Acc32475
Acc16365	Acc17520	Acc20753	Acc20655	Acc27126	Acc25278	Acc28109	Acc25035	Acc32573
Acc16374	Acc17526	Acc20780	Acc20714	Acc27146	Acc25334	Acc28121	Acc25036	Acc32584
Acc16438	Acc17582	Acc20798	Acc20719	Acc27187	Acc25507	Acc28146	Acc25161	Acc32617
Acc16491	Acc17587	Acc20865	Acc20787	Acc27191	Acc25544	Acc28157	Acc25186	Acc32629
Acc16560	Acc17635	Acc20893	Acc20818	Acc27220	Acc25556	Acc28248	Acc25302	Acc32677
Acc16567	Acc17696	Acc20950	Acc20889	Acc27235	Acc25561	Acc28382	Acc25411	Acc32706
Acc16610	Acc17697	Acc21019	Acc20994	Acc27306	Acc25579	Acc28395	Acc25424	Acc32756
Acc16616	Acc17796	Acc21022	Acc21066	Acc27348	Acc25582	Acc28404	Acc25474	Acc32767
Acc16622	Acc17811	Acc21056	Acc21073	Acc27429	Acc25587	Acc28506	Acc25497	Acc32779
Acc16667	Acc17823	Acc21092	Acc21081	Acc27432	Acc25588	Acc28541	Acc25510	Acc32838
Acc16695	Acc17852	Acc21147	Acc21129	Acc27434	Acc25596	Acc28619	Acc25512	Acc32877
Acc16711	Acc17878	Acc21153	Acc21159	Acc27489	Acc25617	Acc28620	Acc25624	Acc32962
Acc16717	Acc17926	Acc21169	Acc21183	Acc27545	Acc25620	Acc28688	Acc25627	Acc32979
Acc16780	Acc17938	Acc21210	Acc21200	Acc27560	Acc25651	Acc28697	Acc25740	Acc33058
Acc16848	Acc17990	Acc21272	Acc21208	Acc27566	Acc25728	Acc28701	Acc25909	Acc33126
Acc16890	Acc18000	Acc21311	Acc21211	Acc27677	Acc25742	Acc28716	Acc26054	Acc33184
Acc16898	Acc18004	Acc21316	Acc21215	Acc27695	Acc25813	Acc28761	Acc26115	Acc33272
Acc16935	Acc18005	Acc21336	Acc21217	Acc27706	Acc25820	Acc28793	Acc26120	Acc33325
Acc16956	Acc18035	Acc21346	Acc21276	Acc27723	Acc25828	Acc28811	Acc26199	Acc33492
Acc16960	Acc18057	Acc21425	Acc21339	Acc27728	Acc25841	Acc28843	Acc26227	Acc33546
Acc16964	Acc18096	Acc21468	Acc21366	Acc27740	Acc25937	Acc28929	Acc26275	Acc33649
Acc16970	Acc18097	Acc21558	Acc21402	Acc27767	Acc25943	Acc28947	Acc26312	Acc33692
Acc16978	Acc18117	Acc21568	Acc21403	Acc27835	Acc25946	Acc28993	Acc26356
Acc16989	Acc18319	Acc21632	Acc21444	Acc27872	Acc25967	Acc29105	Acc26363
Acc16997	Acc18344	Acc21666	Acc21496	Acc27921	Acc25991	Acc29115	Acc26386
Acc17007	Acc18419	Acc21682	Acc21500	Acc27952	Acc26092	Acc29220	Acc26391
Acc17011	Acc18437	Acc21705	Acc21575	Acc28035	Acc26148	Acc29293	Acc26438
Acc17014	Acc18587	Acc21720	Acc21606	Acc28058	Acc26270	Acc29296	Acc26452
Acc17015	Acc18640	Acc21786	Acc21688	Acc28100	Acc26279	Acc29302	Acc26485
Acc17066	Acc18679	Acc21810	Acc21691	Acc28112	Acc26281	Acc29311	Acc26716
Acc17129	Acc18692	Acc21882	Acc21725	Acc28270	Acc26315	Acc29367	Acc26718
Acc17203	Acc18770	Acc21941	Acc21842	Acc28314	Acc26394	Acc29420	Acc26747
Acc17258	Acc18808	Acc21962	Acc21891	Acc28341	Acc26427	Acc29495	Acc26815
Acc17271	Acc18812	Acc22016	Acc21900	Acc28399	Acc26446	Acc29508	Acc26878
Acc17279	Acc18860	Acc22021	Acc21924	Acc28469	Acc26468	Acc29509	Acc26896
Acc17306	Acc18872	Acc22048	Acc21940	Acc28651	Acc26473	Acc29557	Acc26956
Acc17308	Acc18895	Acc22053	Acc21953	Acc28653	Acc26546	Acc29568	Acc27052
Acc17357	Acc18987	Acc22135	Acc21955	Acc28681	Acc26584	Acc29582	Acc27136
Acc17375	Acc19009	Acc22197	Acc21966	Acc28695	Acc26615	Acc29591	Acc27154
Acc17437	Acc19024	Acc22247	Acc21979	Acc28732	Acc26622	Acc29634	Acc27155
Acc17489	Acc19028	Acc22267	Acc21992	Acc28762	Acc26695	Acc29648	Acc27183
Acc17490	Acc19030	Acc22295	Acc22011	Acc28794	Acc26723	Acc29732	Acc27189
Acc17513	Acc19032	Acc22408	Acc22015	Acc28830	Acc26828	Acc29763	Acc27255
Acc17533	Acc19034	Acc22422	Acc22060	Acc28925	Acc26847	Acc29797	Acc27414
Acc17557	Acc19047	Acc22454	Acc22083	Acc29008	Acc26851	Acc29844	Acc27450
Acc17570	Acc19055	Acc22493	Acc22143	Acc29051	Acc26880	Acc29850	Acc27470
Acc17577	Acc19065	Acc22519	Acc22153	Acc29060	Acc26919	Acc29851	Acc27476
Acc17583	Acc19136	Acc22554	Acc22193	Acc29069	Acc26962	Acc29935	Acc27495
Acc17615	Acc19169	Acc22569	Acc22194	Acc29070	Acc26981	Acc29961	Acc27512
Acc17659	Acc19185	Acc22585	Acc22249	Acc29134	Acc26994	Acc29987	Acc27681
Acc17670	Acc19192	Acc22605	Acc22297	Acc29145	Acc27008	Acc30114	Acc27814
Acc17688	Acc19208	Acc22696	Acc22351	Acc29177	Acc27031	Acc30135	Acc27823
Acc17693	Acc19225	Acc22726	Acc22397	Acc29182	Acc27058	Acc30222	Acc27849
Acc17712	Acc19252	Acc22780	Acc22437	Acc29183	Acc27112	Acc30254	Acc27859
Acc17720	Acc19261	Acc22794	Acc22464	Acc29226	Acc27121	Acc30267	Acc27910
Acc17730	Acc19327	Acc22812	Acc22482	Acc29227	Acc27123	Acc30371	Acc27911
Acc17733	Acc19341	Acc22818	Acc22532	Acc29236	Acc27124	Acc30513	Acc27933
Acc17843	Acc19347	Acc22836	Acc22565	Acc29308	Acc27281	Acc30560	Acc27960
Acc17853	Acc19359	Acc22916	Acc22590	Acc29344	Acc27295	Acc30627	Acc28063
Acc17943	Acc19407	Acc22950	Acc22595	Acc29388	Acc27304	Acc30643	Acc28107
Acc17969	Acc19433	Acc23010	Acc22622	Acc29445	Acc27331	Acc30661	Acc28118
Acc17983	Acc19526	Acc23015	Acc22623	Acc29478	Acc27369	Acc30679	Acc28176
Acc17984	Acc19540	Acc23091	Acc22681	Acc29494	Acc27371	Acc30743	Acc28240
Acc18003	Acc19580	Acc23114	Acc22689	Acc29520	Acc27373	Acc30759	Acc28242
Acc18028	Acc19702	Acc23115	Acc22727	Acc29521	Acc27440	Acc30861	Acc28256
Acc18049	Acc19708	Acc23118	Acc22764	Acc29544	Acc27569	Acc30870	Acc28271
Acc18056	Acc19713	Acc23122	Acc22774	Acc29614	Acc27597	Acc31080	Acc28299
Acc18062	Acc19715	Acc23124	Acc22811	Acc29652	Acc27616	Acc31107	Acc28324
Acc18089	Acc19749	Acc23134	Acc22898	Acc29685	Acc27718	Acc31125	Acc28387
Acc18138	Acc19755	Acc23139	Acc22914	Acc29730	Acc27730	Acc31169	Acc28442
Acc18152	Acc19817	Acc23152	Acc22991	Acc29803	Acc27765	Acc31196	Acc28468
Acc18199	Acc19830	Acc23158	Acc22994	Acc29812	Acc27828	Acc31222	Acc28526
Acc18256	Acc19839	Acc23165	Acc23059	Acc29829	Acc27869	Acc31247	Acc28528
Acc18287	Acc19847	Acc23171	Acc23138	Acc29895	Acc27954	Acc31314	Acc28551
Acc18290	Acc19875	Acc23246	Acc23143	Acc29942	Acc27975	Acc31346	Acc28556
Acc18405	Acc19899	Acc23250	Acc23148	Acc30005	Acc27998	Acc31383	Acc28566
Acc18425	Acc19977	Acc23281	Acc23176	Acc30079	Acc28096	Acc31457	Acc28665
Acc18484	Acc20075	Acc23291	Acc23179	Acc30192	Acc28131	Acc31474	Acc28683
Acc18666	Acc20091	Acc23334	Acc23225	Acc30210	Acc28421	Acc31496	Acc28738
Acc18672	Acc20153	Acc23390	Acc23228	Acc30230	Acc28432	Acc31501	Acc28739
Acc18719	Acc20162	Acc23396	Acc23287	Acc30320	Acc28504	Acc31557	Acc28740
Acc18722	Acc20165	Acc23416	Acc23312	Acc30360	Acc28525	Acc31645	Acc28743
Acc18769	Acc20210	Acc23530	Acc23336	Acc30367	Acc28562	Acc31658	Acc28776
Acc18804	Acc20247	Acc23559	Acc23342	Acc30495	Acc28568	Acc31744	Acc28822
Acc18819	Acc20248	Acc23580	Acc23343	Acc30497	Acc28641	Acc31778	Acc28833
Acc18821	Acc20259	Acc23608	Acc23361	Acc30534	Acc28676	Acc31821	Acc28885
Acc18829	Acc20322	Acc23613	Acc23364	Acc30672	Acc28777	Acc31921	Acc28898
Acc18830	Acc20413	Acc23615	Acc23379	Acc30677	Acc28790	Acc32033	Acc28989
Acc18879	Acc20426	Acc23643	Acc23418	Acc30707	Acc28807	Acc32043	Acc28994
Acc18908	Acc20496	Acc23657	Acc23440	Acc30784	Acc28808	Acc32104	Acc29018
Acc18937	Acc20500	Acc23660	Acc23502	Acc30804	Acc28851	Acc32168	Acc29046
Acc19007	Acc20538	Acc23674	Acc23583	Acc30837	Acc28874	Acc32194	Acc29104
Acc19067	Acc20574	Acc23679	Acc23595	Acc30940	Acc28879	Acc32209	Acc29132
Acc19090	Acc20627	Acc23684	Acc23688	Acc31013	Acc28920	Acc32223	Acc29234
Acc19097	Acc20635	Acc23692	Acc23718	Acc31037	Acc29002	Acc32233	Acc29333
Acc19139	Acc20642	Acc23761	Acc23821	Acc31043	Acc29013	Acc32304	Acc29357
Acc19186	Acc20652	Acc23822	Acc23851	Acc31046	Acc29014	Acc32324	Acc29408
Acc19207	Acc20658	Acc23843	Acc23859	Acc31051	Acc29209	Acc32340	Acc29418
Acc19239	Acc20672	Acc23871	Acc23874	Acc31061	Acc29210	Acc32343	Acc29448
Acc19277	Acc20689	Acc23876	Acc23877	Acc31075	Acc29285	Acc32368	Acc29462
Acc19340	Acc20698	Acc23944	Acc23922	Acc31092	Acc29297	Acc32410	Acc29476
Acc19348	Acc20712	Acc24004	Acc23927	Acc31172	Acc29425	Acc32482	Acc29492
Acc19349	Acc20725	Acc24035	Acc24032	Acc31204	Acc29488	Acc32492	Acc29514
Acc19369	Acc20744	Acc24119	Acc24055	Acc31271	Acc29546	Acc32500	Acc29525
Acc19411	Acc20756	Acc24164	Acc24097	Acc31349	Acc29555	Acc32597	Acc29560
Acc19412	Acc20819	Acc24180	Acc24112	Acc31380	Acc29690	Acc32648	Acc29624
Acc19539	Acc20947	Acc24266	Acc24145	Acc31398	Acc29836	Acc32653	Acc29630
Acc19585	Acc21025	Acc24272	Acc24156	Acc31444	Acc29854	Acc32658	Acc29677
Acc19611	Acc21039	Acc24293	Acc24300	Acc31458	Acc29902	Acc32660	Acc29681
Acc19674	Acc21064	Acc24326	Acc24314	Acc31465	Acc29907	Acc32668	Acc29756
Acc19707	Acc21069	Acc24327	Acc24325	Acc31568	Acc29915	Acc32753	Acc29853
Acc19717	Acc21099	Acc24351	Acc24339	Acc31601	Acc29946	Acc32833	Acc29897
Acc19722	Acc21124	Acc24373	Acc24395	Acc31607	Acc29969	Acc32852	Acc29943
Acc19735	Acc21173	Acc24380	Acc24526	Acc31663	Acc29993	Acc32875	Acc30006
Acc19750	Acc21184	Acc24419	Acc24576	Acc31683	Acc30040	Acc32888	Acc30098
Acc19908	Acc21246	Acc24424	Acc24658	Acc31760	Acc30053	Acc32978	Acc30158
Acc19930	Acc21247	Acc24530	Acc24681	Acc31839	Acc30063	Acc33071	Acc30159
Acc19963	Acc21255	Acc24563	Acc24687	Acc31857	Acc30144	Acc33145	Acc30208
Acc19978	Acc21259	Acc24583	Acc24725	Acc31926	Acc30153	Acc33156	Acc30212
Acc20012	Acc21263	Acc24628	Acc24745	Acc32015	Acc30168	Acc33204	Acc30226
Acc20085	Acc21296	Acc24669	Acc24775	Acc32084	Acc30181	Acc33270	Acc30337
Acc20123	Acc21322	Acc24721	Acc24796	Acc32086	Acc30213	Acc33438	Acc30339
Acc20156	Acc21406	Acc24801	Acc24822	Acc32147	Acc30223	Acc33459	Acc30498
Acc20160	Acc21409	Acc24877	Acc24872	Acc32151	Acc30248	Acc33466	Acc30541
Acc20166	Acc21414	Acc24889	Acc24908	Acc32207	Acc30327	Acc33474	Acc30624
Acc20217	Acc21415	Acc24918	Acc24956	Acc32260	Acc30395	Acc33534	Acc30632
Acc20282	Acc21437	Acc25008	Acc24962	Acc32273	Acc30415	Acc33536	Acc30681
Acc20289	Acc21472	Acc25023	Acc25028	Acc32326	Acc30453	Acc33568	Acc30716
Acc20334	Acc21484	Acc25027	Acc25051	Acc32403	Acc30516	Acc33725	Acc30723
Acc20380	Acc21512	Acc25048	Acc25112	Acc32416	Acc30520	Acc33734	Acc30862
Acc20404	Acc21535	Acc25099	Acc25114	Acc32424	Acc30557	Acc33739	Acc30882
Acc20405	Acc21614	Acc25100	Acc25153	Acc32473	Acc30634		Acc30889
Acc20444	Acc21620	Acc25103	Acc25184	Acc32569	Acc30651		Acc30967
Acc20453	Acc21628	Acc25120	Acc25233	Acc32575	Acc30705		Acc31045
Acc20456	Acc21654	Acc25170	Acc25279	Acc32600	Acc30712		Acc31118
Acc20465	Acc21667	Acc25187	Acc25284	Acc32625	Acc30745		Acc31158
Acc20507	Acc21722	Acc25213	Acc25296	Acc32637	Acc30773		Acc31203
Acc20517	Acc21730	Acc25221	Acc25335	Acc32643	Acc30809		Acc31213
Acc20521	Acc21769	Acc25238	Acc25362	Acc32777	Acc30815		Acc31313
Acc20613	Acc21780	Acc25280	Acc25387	Acc32863	Acc30847		Acc31315
Acc20620	Acc21840	Acc25294	Acc25489	Acc32967	Acc30902		Acc31333
Acc20639	Acc21883	Acc25417	Acc25591	Acc33020	Acc30963		Acc31411
Acc20668	Acc21905	Acc25437	Acc25613	Acc33132	Acc30964		Acc31456
Acc20669	Acc21909	Acc25515	Acc25696	Acc33178	Acc30969		Acc31462
Acc20709	Acc21928	Acc25536	Acc25706	Acc33235	Acc31112		Acc31519
Acc20801	Acc22019	Acc25571	Acc25768	Acc33282	Acc31214		Acc31529
Acc20811	Acc22047	Acc25607	Acc25779	Acc33289	Acc31234		Acc31567
Acc20860	Acc22176	Acc25643	Acc25799	Acc33297	Acc31395		Acc31599
Acc20923	Acc22234	Acc25893	Acc25807	Acc33433	Acc31422		Acc31602
Acc20944	Acc22238	Acc25979	Acc25822	Acc33452	Acc31480		Acc31605
Acc20945	Acc22246	Acc26007	Acc25876	Acc33471	Acc31514		Acc31757
Acc20962	Acc22272	Acc26019	Acc25942	Acc33504	Acc31538		Acc31775
Acc20983	Acc22296	Acc26058	Acc25949	Acc33607	Acc31688		Acc31782
Acc21029	Acc22314	Acc26142	Acc25950	Acc33674	Acc31693		Acc31812
Acc21030	Acc22418	Acc26192	Acc25951	Acc33691	Acc31799		Acc31816
Acc21100	Acc22438	Acc26198	Acc25954	Acc33709	Acc31873		Acc31848
Acc21105	Acc22497	Acc26208	Acc25981		Acc32010		Acc31897
Acc21106	Acc22523	Acc26215	Acc25985		Acc32053		Acc31902
Acc21155	Acc22528	Acc26217	Acc26062		Acc32055		Acc31932
Acc21190	Acc22549	Acc26250	Acc26068		Acc32085		Acc31940
Acc21202	Acc22609	Acc26253	Acc26073		Acc32202		Acc31997
Acc21235	Acc22624	Acc26266	Acc26109		Acc32289		Acc32023
Acc21241	Acc22628	Acc26280	Acc26136		Acc32291		Acc32032
Acc21295	Acc22666	Acc26287	Acc26183		Acc32335		Acc32051
Acc21345	Acc22680	Acc26311	Acc26222		Acc32351		Acc32065
Acc21391	Acc22735	Acc26333	Acc26293		Acc32353		Acc32079
Acc21429	Acc22740	Acc26402	Acc26365		Acc32356		Acc32210
Acc21451	Acc22763	Acc26409	Acc26404		Acc32659		Acc32274
Acc21466	Acc22792	Acc26411	Acc26448		Acc32693		Acc32276
Acc21470	Acc22802	Acc26426	Acc26471		Acc32751		Acc32301
Acc21474	Acc22821	Acc26462	Acc26477		Acc32808		Acc32359
Acc21513	Acc22834	Acc26476	Acc26533		Acc32821		Acc32375
Acc21524	Acc22878	Acc26525	Acc26589		Acc32858		Acc32404
Acc21526	Acc22887	Acc26539	Acc26628		Acc32881		Acc32422
Acc21552	Acc23005	Acc26645	Acc26638		Acc32913		Acc32472
Acc21563	Acc23027	Acc26673	Acc26642		Acc32923		Acc32506
Acc21576	Acc23033	Acc26678	Acc26648		Acc32924		Acc32583
Acc21588	Acc23047	Acc26690	Acc26709		Acc32992		Acc32620
Acc21604	Acc23058	Acc26757	Acc26711		Acc33002		Acc32731
Acc21609	Acc23087	Acc26783	Acc26754		Acc33008		Acc32743
Acc21653	Acc23169	Acc26810	Acc26756		Acc33161		Acc32776
Acc21700	Acc23214	Acc26811	Acc26775		Acc33180		Acc32854
Acc21758	Acc23234	Acc26833	Acc26784		Acc33203		Acc32898
Acc21759	Acc23244	Acc26858	Acc26888		Acc33230		Acc32905
Acc21782	Acc23267	Acc26887	Acc27128		Acc33288		Acc33062
Acc21809	Acc23292	Acc26923	Acc27192		Acc33314		Acc33182
Acc21818	Acc23294	Acc26926	Acc27215		Acc33399		Acc33200
Acc21829	Acc23376	Acc26930	Acc27236		Acc33435		Acc33205
Acc21835	Acc23387	Acc26948	Acc27316		Acc33462		Acc33283
Acc21887	Acc23388	Acc27011	Acc27322		Acc33464		Acc33354
Acc21917	Acc23394	Acc27049	Acc27334		Acc33540		Acc33371
Acc21929	Acc23395	Acc27105	Acc27380		Acc33566		Acc33376
Acc21980	Acc23431	Acc27134	Acc27405		Acc33630		Acc33377
Acc21981	Acc23486	Acc27139	Acc27411		Acc33637		Acc33515
Acc21982	Acc23492	Acc27148	Acc27430		Acc33638		Acc33615
Acc22005	Acc23505	Acc27249	Acc27433		Acc33641		Acc33618
Acc22007	Acc23506	Acc27292	Acc27461				Acc33682
Acc22034	Acc23544	Acc27296	Acc27510				Acc33687
Acc22093	Acc23576	Acc27299	Acc27615				Acc33701
Acc22105	Acc23624	Acc27326	Acc27629				Acc33745
Acc22136	Acc23629	Acc27349	Acc27682
Acc22175	Acc23630	Acc27365	Acc27701
Acc22211	Acc23644	Acc27490	Acc27726
Acc22215	Acc23676	Acc27559	Acc27795
Acc22222	Acc23686	Acc27564	Acc27807
Acc22258	Acc23731	Acc27567	Acc27842
Acc22283	Acc23746	Acc27586	Acc27845
Acc22311	Acc23758	Acc27621	Acc27884
Acc22343	Acc23776	Acc27702	Acc27969
Acc22415	Acc23855	Acc27830	Acc27979
Acc22433	Acc23893	Acc27890	Acc27990
Acc22463	Acc23935	Acc27999	Acc27996
Acc22466	Acc23957	Acc28002	Acc28003
Acc22467	Acc23963	Acc28010	Acc28014
Acc22468	Acc23969	Acc28028	Acc28026
Acc22481	Acc23981	Acc28030	Acc28046
Acc22525	Acc24001	Acc28062	Acc28074
Acc22543	Acc24005	Acc28159	Acc28094
Acc22561	Acc24009	Acc28191	Acc28102
Acc22577	Acc24076	Acc28199	Acc28103
Acc22588	Acc24086	Acc28231	Acc28147
Acc22612	Acc24087	Acc28233	Acc28230
Acc22629	Acc24103	Acc28238	Acc28278
Acc22630	Acc24121	Acc28291	Acc28319
Acc22631	Acc24135	Acc28313	Acc28376
Acc22632	Acc24138	Acc28323	Acc28390
Acc22633	Acc24141	Acc28358	Acc28393
Acc22634	Acc24284	Acc28371	Acc28435
Acc22635	Acc24286	Acc28383	Acc28500
Acc22636	Acc24362	Acc28428	Acc28509
Acc22663	Acc24474	Acc28436	Acc28542
Acc22667	Acc24490	Acc28462	Acc28570
Acc22786	Acc24516	Acc28552	Acc28629
Acc22833	Acc24536	Acc28553	Acc28635
Acc22855	Acc24577	Acc28612	Acc28640
Acc22884	Acc24585	Acc28625	Acc28661
Acc22903	Acc24587	Acc28687	Acc28677
Acc22910	Acc24625	Acc28726	Acc28706
Acc22913	Acc24642	Acc28785	Acc28712
Acc22934	Acc24646	Acc28814	Acc28767
Acc22960	Acc24654	Acc28846	Acc28904
Acc22999	Acc24671	Acc28852	Acc28979
Acc23026	Acc24675	Acc28910	Acc29010
Acc23078	Acc24746	Acc28930	Acc29127
Acc23182	Acc24753	Acc28992	Acc29246
Acc23193	Acc24769	Acc29021	Acc29267
Acc23209	Acc24805	Acc29078	Acc29406
Acc23221	Acc24820	Acc29185	Acc29456
Acc23237	Acc24844	Acc29188	Acc29534
Acc23243	Acc24858	Acc29290	Acc29553
Acc23257	Acc24893	Acc29328	Acc29676
Acc23259	Acc24964	Acc29341	Acc29691
Acc23282	Acc25135	Acc29373	Acc29783
Acc23293	Acc25136	Acc29381	Acc29859
Acc23330	Acc25168	Acc29394	Acc29914
Acc23386	Acc25183	Acc29396	Acc29926
Acc23517	Acc25207	Acc29397	Acc29927
Acc23537	Acc25248	Acc29414	Acc29999
Acc23589	Acc25265	Acc29440	Acc30020
Acc23592	Acc25298	Acc29474	Acc30028
Acc23599	Acc25361	Acc29485	Acc30049
Acc23610	Acc25371	Acc29537	Acc30164
Acc23620	Acc25400	Acc29540	Acc30194
Acc23652	Acc25404	Acc29610	Acc30247
Acc23702	Acc25463	Acc29612	Acc30289
Acc23711	Acc25492	Acc29636	Acc30304
Acc23841	Acc25514	Acc29672	Acc30372
Acc23865	Acc25559	Acc29698	Acc30392
Acc23889	Acc25577	Acc29762	Acc30459
Acc23967	Acc25711	Acc29765	Acc30464
Acc23971	Acc25751	Acc29769	Acc30543
Acc23975	Acc25782	Acc29849	Acc30640
Acc24006	Acc25826	Acc29870	Acc30721
Acc24030	Acc25831	Acc29906	Acc30734
Acc24102	Acc25867	Acc29949	Acc30737
Acc24115	Acc25870	Acc29950	Acc30767
Acc24153	Acc25878	Acc30001	Acc30794
Acc24169	Acc25886	Acc30055	Acc30798
Acc24210	Acc25892	Acc30149	Acc30876
Acc24211	Acc25901	Acc30193	Acc30968
Acc24218	Acc25915	Acc30203	Acc30973
Acc24225	Acc25921	Acc30204	Acc31027
Acc24241	Acc25968	Acc30224	Acc31030
Acc24278	Acc25977	Acc30266	Acc31049
Acc24358	Acc26010	Acc30269	Acc31138
Acc24378	Acc26016	Acc30273	Acc31139
Acc24397	Acc26091	Acc30280	Acc31167
Acc24404	Acc26097	Acc30331	Acc31177
Acc24405	Acc26146	Acc30356	Acc31275
Acc24429	Acc26178	Acc30425	Acc31321
Acc24435	Acc26213	Acc30449	Acc31339
Acc24446	Acc26220	Acc30490	Acc31367
Acc24447	Acc26234	Acc30494	Acc31368
Acc24455	Acc26268	Acc30518	Acc31403
Acc24472	Acc26316	Acc30531	Acc31659
Acc24491	Acc26319	Acc30657	Acc31684
Acc24497	Acc26325	Acc30685	Acc31687
Acc24535	Acc26326	Acc30689	Acc31731
Acc24558	Acc26338	Acc30715	Acc31750
Acc24584	Acc26339	Acc30718	Acc31761
Acc24603	Acc26352	Acc30731	Acc31809
Acc24622	Acc26372	Acc30735	Acc31834
Acc24755	Acc26374	Acc30786	Acc31918
Acc24791	Acc26407	Acc30808	Acc31925
Acc24808	Acc26415	Acc30887	Acc31993
Acc24846	Acc26456	Acc30896	Acc32011
Acc24869	Acc26479	Acc30897	Acc32060
Acc24882	Acc26491	Acc30938	Acc32066
Acc24896	Acc26508	Acc30978	Acc32070
Acc24906	Acc26537	Acc31006	Acc32078
Acc24970	Acc26577	Acc31042	Acc32087
Acc24995	Acc26588	Acc31047	Acc32102
Acc24997	Acc26593	Acc31129	Acc32220
Acc25001	Acc26692	Acc31153	Acc32226
Acc25017	Acc26694	Acc31161	Acc32235
Acc25074	Acc26705	Acc31205	Acc32262
Acc25076	Acc26789	Acc31237	Acc32382
Acc25077	Acc26790	Acc31301	Acc32384
Acc25108	Acc26844	Acc31364	Acc32392
Acc25192	Acc26868	Acc31453	Acc32427
Acc25203	Acc26946	Acc31492	Acc32429
Acc25252	Acc26958	Acc31537	Acc32432
Acc25256	Acc27000	Acc31548	Acc32435
Acc25317	Acc27065	Acc31564	Acc32437
Acc25345	Acc27075	Acc31579	Acc32486
Acc25385	Acc27079	Acc31596	Acc32549
Acc25430	Acc27094	Acc31604	Acc32607
Acc25448	Acc27137	Acc31615	Acc32627
Acc25476	Acc27150	Acc31629	Acc32675
Acc25520	Acc27240	Acc31763	Acc32781
Acc25611	Acc27246	Acc31838	Acc32784
Acc25676	Acc27248	Acc31879	Acc32849
Acc25694	Acc27250	Acc31961	Acc32892
Acc25704	Acc27273	Acc31971	Acc32912
Acc25866	Acc27290	Acc32003	Acc32946
Acc25910	Acc27297	Acc32030	Acc32985
Acc25973	Acc27366	Acc32224	Acc32989
Acc25980	Acc27372	Acc32242	Acc33009
Acc25983	Acc27375	Acc32256	Acc33048
Acc25986	Acc27391	Acc32284	Acc33074
Acc26013	Acc27400	Acc32370	Acc33079
Acc26034	Acc27402	Acc32458	Acc33179
Acc26074	Acc27406	Acc32484	Acc33284
Acc26078	Acc27532	Acc32508	Acc33303
Acc26095	Acc27538	Acc32547	Acc33328
Acc26099	Acc27638	Acc32572	Acc33385
Acc26100	Acc27649	Acc32578	Acc33391
Acc26101	Acc27661	Acc32602	Acc33508
Acc26167	Acc27662	Acc32745
Acc26179	Acc27666	Acc32769
Acc26289	Acc27707	Acc32807
Acc26300	Acc27772	Acc32829
Acc26321	Acc27775	Acc32840
Acc26341	Acc27799	Acc32873
Acc26396	Acc27822	Acc32909
Acc26399	Acc27905	Acc32910
Acc26412	Acc27908	Acc32911
Acc26459	Acc27919	Acc32957
Acc26500	Acc28012	Acc32966
Acc26510	Acc28025	Acc33131
Acc26518	Acc28027	Acc33243
Acc26555	Acc28031	Acc33250
Acc26590	Acc28038	Acc33313
Acc26595	Acc28052	Acc33317
Acc26631	Acc28085	Acc33318
Acc26686	Acc28129	Acc33329
Acc26724	Acc28162	Acc33366
Acc26725	Acc28171	Acc33368
Acc26763	Acc28222	Acc33440
Acc26793	Acc28302	Acc33476
Acc26800	Acc28326	Acc33532
Acc26827	Acc28327	Acc33563
Acc26867	Acc28329	Acc33571
Acc26870	Acc28332	Acc33581
Acc26897	Acc28353	Acc33622
Acc26947	Acc28379	Acc33681
Acc26953	Acc28384	Acc33760
Acc26979	Acc28398
Acc27001	Acc28412
Acc27061	Acc28463
Acc27063	Acc28489
Acc27066	Acc28492
Acc27072	Acc28515
Acc27102	Acc28518
Acc27266	Acc28519
Acc27291	Acc28527
Acc27315	Acc28529
Acc27350	Acc28672
Acc27376	Acc28696
Acc27393	Acc28722
Acc27401	Acc28848
Acc27403	Acc28849
Acc27437	Acc28850
Acc27454	Acc28871
Acc27456	Acc28878
Acc27458	Acc28893
Acc27525	Acc28917
Acc27526	Acc28955
Acc27527	Acc28957
Acc27554	Acc29037
Acc27576	Acc29106
Acc27631	Acc29120
Acc27637	Acc29141
Acc27685	Acc29172
Acc27748	Acc29201
Acc27802	Acc29245
Acc27820	Acc29247
Acc27836	Acc29325
Acc27903	Acc29375
Acc27904	Acc29391
Acc27924	Acc29421
Acc27947	Acc29422
Acc27964	Acc29427
Acc28004	Acc29439
Acc28083	Acc29459
Acc28095	Acc29493
Acc28110	Acc29496
Acc28117	Acc29501
Acc28136	Acc29512
Acc28163	Acc29536
Acc28273	Acc29563
Acc28337	Acc29580
Acc28438	Acc29581
Acc28464	Acc29628
Acc28498	Acc29645
Acc28578	Acc29646
Acc28591	Acc29660
Acc28636	Acc29682
Acc28643	Acc29699
Acc28657	Acc29761
Acc28658	Acc29785
Acc28685	Acc29786
Acc28709	Acc29880
Acc28759	Acc29986
Acc28760	Acc30008
Acc28780	Acc30032
Acc28837	Acc30107
Acc28889	Acc30152
Acc28896	Acc30186
Acc28923	Acc30255
Acc28951	Acc30263
Acc28954	Acc30264
Acc28966	Acc30301
Acc28967	Acc30307
Acc28971	Acc30316
Acc29017	Acc30334
Acc29053	Acc30414
Acc29080	Acc30463
Acc29091	Acc30511
Acc29093	Acc30542
Acc29094	Acc30544
Acc29108	Acc30574
Acc29162	Acc30611
Acc29167	Acc30678
Acc29195	Acc30726
Acc29241	Acc30785
Acc29257	Acc30819
Acc29268	Acc30869
Acc29369	Acc30910
Acc29378	Acc30941
Acc29404	Acc30949
Acc29428	Acc31033
Acc29446	Acc31066
Acc29452	Acc31122
Acc29458	Acc31157
Acc29461	Acc31181
Acc29497	Acc31183
Acc29506	Acc31197
Acc29533	Acc31198
Acc29550	Acc31223
Acc29558	Acc31254
Acc29595	Acc31396
Acc29706	Acc31471
Acc29716	Acc31478
Acc29723	Acc31542
Acc29772	Acc31563
Acc29846	Acc31628
Acc29862	Acc31633
Acc29882	Acc31638
Acc29900	Acc31673
Acc29945	Acc31703
Acc30060	Acc31745
Acc30124	Acc31801
Acc30167	Acc31804
Acc30179	Acc31884
Acc30205	Acc31927
Acc30214	Acc31945
Acc30249	Acc31954
Acc30259	Acc31965
Acc30298	Acc32099
Acc30303	Acc32115
Acc30361	Acc32127
Acc30413	Acc32136
Acc30435	Acc32201
Acc30553	Acc32246
Acc30570	Acc32250
Acc30583	Acc32258
Acc30597	Acc32261
Acc30606	Acc32278
Acc30664	Acc32360
Acc30665	Acc32362
Acc30666	Acc32366
Acc30688	Acc32394
Acc30690	Acc32401
Acc30695	Acc32446
Acc30738	Acc32477
Acc30755	Acc32633
Acc30764	Acc32635
Acc30770	Acc32636
Acc30851	Acc32682
Acc30898	Acc32688
Acc30915	Acc32730
Acc30956	Acc32782
Acc30965	Acc32819
Acc30982	Acc32865
Acc31048	Acc32902
Acc31053	Acc32908
Acc31067	Acc32948
Acc31072	Acc32960
Acc31093	Acc33029
Acc31105	Acc33040
Acc31154	Acc33082
Acc31165	Acc33116
Acc31241	Acc33181
Acc31252	Acc33201
Acc31258	Acc33255
Acc31377	Acc33290
Acc31495	Acc33316
Acc31524	Acc33323
Acc31555	Acc33370
Acc31625	Acc33412
Acc31689	Acc33424
Acc31696	Acc33426
Acc31698	Acc33439
Acc31758	Acc33477
Acc31762	Acc33521
Acc31788	Acc33542
Acc31789	Acc33552
Acc31844	Acc33554
Acc31846	Acc33616
Acc31851	Acc33650
Acc31881	Acc33662
Acc31929	Acc33703
Acc31988	Acc33705
Acc31989	Acc33737
Acc32013	Acc33757
Acc32117
Acc32118
Acc32153
Acc32161
Acc32162
Acc32181
Acc32187
Acc32268
Acc32280
Acc32322
Acc32333
Acc32365
Acc32390
Acc32448
Acc32465
Acc32557
Acc32559
Acc32581
Acc32582
Acc32595
Acc32716
Acc32722
Acc32724
Acc32729
Acc32778
Acc32834
Acc32836
Acc32843
Acc32867
Acc32880
Acc32955
Acc32958
Acc32973
Acc32990
Acc33014
Acc33027
Acc33031
Acc33046
Acc33090
Acc33109
Acc33118
Acc33142
Acc33143
Acc33149
Acc33190
Acc33206
Acc33237
Acc33241
Acc33273
Acc33299
Acc33335
Acc33355
Acc33381
Acc33397
Acc33491
Acc33501
Acc33511
Acc33538
Acc33553
Acc33645
Acc33664
Acc33696
Acc33708
