# Supplementary material for: Transcriptomic analysis of effects of 1-methylcyclopropene (1-MCP) and ethylene treatment on kiwifruit (Actinidia chinensis) ripening
Source: Front Plant Sci. 2023 Jan 5;13:1084997. doi: 10.3389/fpls.2022.1084997 (PMC9849763; doi:10.3389/fpls.2022.1084997)
Supplement: Supplementary file 1 [file DataSheet_1.zip › Supplementary Table S3. time course DEGs by ET and 1-MCP.xlsx]

## Sheet: 0D upET & downMCP
460 genes showing up-regulation by ET and down-regulation by 1-MCP at 0D time point
Acc05140	Mads box protein, putative
Acc32592	SPX domain-containing family protein
Acc13110	Serine/threonine protein phosphatase 2A regulatory subunit B
Acc30432	Fatty acid desaturase
Acc23221	Serinc-domain containing serine and sphingolipid biosynthesis protein
Acc03614	Nucleotide-diphospho-sugar transferase family protein
Acc06926	Domain of unknown function (DUF303)
Acc08470	Coffea canephora DH200=94 genomic scaffold, scaffold_22
Acc17513	Auxin induced-like protein
Acc08640	Proteophosphoglycan
Acc31542	WRKY family transcription factor
Acc04157	S-adenosyl-L-methionine-dependent methyltransferases superfamily protein
Acc31067	Protein of unknown function (DUF1195)
Acc05191	Cytochrome P450 family protein
Acc31314	tRNA isopentenyltransferase
Acc26278	SEC14 cytosolic factor
Acc06893	Zinc-finger protein
Acc20453	High-affinity nitrate transporter 2.2
Acc02114	AT hook motif DNA-binding family protein
Acc17473	WRKY family transcription factor
Acc18252	Transcription factor protein
Acc14468	EIN3-binding F-box 1-like protein
Acc18937	Rab protein
Acc09465	Receptor-like kinase
Acc03161	UDP-glycosyltransferase
Acc11583	Transcription factor, putative
Acc30990	Protein of unknown function (DUF579)
Acc30541	Calmodulin-like protein
Acc18597	Receptor-like kinase
Acc15249	Magnesium/proton exchanger, putative
Acc23652	Leucine carboxyl methyltransferase
Acc05783	Zinc finger protein, putative
Acc13674	Core-2/I-branching beta-1,6-N-acetylglucosaminyltransferase family protein
Acc20533	Unknown protein
Acc21588	Pectinesterase
Acc19340	Serine acetyltransferase
Acc15786	Trehalose 6-phosphate phosphatase
Acc19674	Alpha/beta-Hydrolases superfamily protein
Acc00570	Mitochondrial carrier protein-like
Acc17533	Heavy metal transport/detoxification superfamily protein
Acc17375	Arf GTPase activating protein
Acc32716	Pollen Ole e 1 allergen and extensin family protein, putative
Acc26631	Unknown protein
Acc27637	Protein IQ-DOMAIN 1
Acc05219	Pathogenesis-related thaumatin family protein
Acc29093	Glycine dehydrogenase decarboxylating protein
Acc06484	Receptor kinase
Acc27849	Wound-induced protein 1-like protein
Acc30755	Glycosyltransferase
Acc10049	BnaA03g21440D protein
Acc15872	Novel plant snare, putative
Acc21735	Actin cytoskeleton-regulatory complex protein pan1, putative isoform 1
Acc28966	Beta-amylase
Acc06312	SNF1-related protein kinase regulatory subunit gamma-1-like protein
Acc30004	Protein of unknown function (DUF594)
Acc24536	Ca2+-binding protein 1
Acc14797	Methyltransferase-like protein
Acc26510	RING zinc finger protein
Acc14746	Transcription factor, putative
Acc20609	Transmembrane protein, putative
Acc32595	Coffea canephora DH200=94 genomic scaffold, scaffold_45
Acc04573	Cytochrome P450, putative
Acc24455	Myb/SANT-like DNA-binding domain protein
Acc26595	Protein kinase-like protein
Acc30666	Galacturonosyltransferase 8
Acc11757	Cytochrome P450, putative
Acc16312	Beta-galactosidase
Acc32338	Expansin
Acc17702	Lysine ketoglutarate reductase trans-splicing-like protein
Acc27868	Expansin
Acc09318	Protein transport protein Sec61 subunit alpha
Acc33734	Glycine dehydrogenase decarboxylating protein
Acc03950	Unknown protein
Acc21829	RING/U-box superfamily protein
Acc02787	Expansin
Acc18800	Nitrate transporter 1.2
Acc23576	SAUR-like auxin-responsive protein family
Acc16054	Cation transport protein chaC, putative
Acc01023	Phosphatidylinositol transfer protein, putative
Acc06104	Anti-Muellerian hormone type-2 receptor
Acc32304	Branched-chain-amino-acid aminotransferase-like protein
Acc00775	1-deoxy-D-xylulose-5-phosphate synthase
Acc20166	Cinnamoyl-CoA reductase-related family protein
Acc19208	Gibberellin 3-beta-dioxygenase 2-1
Acc26099	E3 ubiquitin ligase BIG BROTHER-like protein
Acc13659	Vascular-related unknown protein 1
Acc29883	Coffea canephora DH200=94 genomic scaffold, scaffold_223
Acc23265	Ring finger protein, putative
Acc25069	Armadillo/beta-catenin repeat family protein
Acc29161	Pleiotropic drug resistance ABC transporter
Acc04934	Heavy-metal-associated domain-containing family protein
Acc22525	Chaperone protein dnaJ
Acc33071	Calmodulin-binding transcription activator
Acc10316	RING/U-box superfamily protein, putative
Acc31222	ACT domain-containing protein
Acc33014	Transcription factor
Acc22629	Benzyl alcohol O-benzoyltransferase
Acc26960	PRA1 (Prenylated rab acceptor) family protein
Acc20289	Abscisic acid receptor
Acc23338	Cytokinin oxidase/dehydrogenase
Acc04179	Ethylene receptor
Acc21981	CDP-diacylglycerol--glycerol-3-phosphate 3-phosphatidyltransferase, putative
Acc21054	Zinc finger protein
Acc32013	Protein of unknown function (DUF3741)
Acc03530	Oxygen-dependent choline dehydrogenase
Acc17143	Protein of unknown function (DUF1005)
Acc22821	Glutamine synthetase
Acc08989	Protein ARABIDILLO 1
Acc22633	Benzyl alcohol O-benzoyltransferase
Acc24208	Coffea canephora DH200=94 genomic scaffold, scaffold_96
Acc27403	Plant protein of unknown function (DUF946)
Acc15397	Zinc transporter protein
Acc31478	Clavata3/ESR (CLE) gene family member
Acc29120	Malic enzyme
Acc08803	Receptor protein kinase, putative
Acc14979	WRKY family transcription factor
Acc19977	Scarecrow transcription factor family protein
Acc20521	Inositol-1-monophosphatase family protein
Acc27385	PRA1 (Prenylated RAB acceptor) family protein
Acc24648	Cyclin-dependent protein kinase inhibitor Siamese
Acc27072	Receptor-like protein kinase
Acc10693	Myb family transcription factor family protein
Acc26206	Serine/threonine-protein phosphatase
Acc01009	Mannan endo-1,4-beta-mannosidase-like protein
Acc17467	Arogenate/prephenate dehydratase
Acc22631	Benzyl alcohol O-benzoyltransferase
Acc20668	Receptor-like kinase
Acc25345	L-allo-threonine aldolase, putative
Acc13604	Fimbrin-like family protein
Acc14107	18S pre-ribosomal assembly protein gar2
Acc17015	Phosphatidylinositol-4-phosphate 5-kinase
Acc21623	Protein of unknown function, DUF584
Acc18830	Coffea canephora DH200=94 genomic scaffold, scaffold_76
Acc22636	Benzyl alcohol O-benzoyltransferase
Acc22579	Reversion-to-ethylene sensitivity1-like protein
Acc10170	Actin family protein
Acc27905	Myb-like transcription factor family protein
Acc17489	RING/U-box superfamily protein
Acc06388	14-3-3 protein, putative
Acc00669	Heparanase-like protein 3
Acc03557	Invertase/pectin methylesterase inhibitor family protein
Acc10135	Methyltransferase-related protein, putative
Acc10566	Heavy-metal-associated domain-containing family protein
Acc22106	Mitochondrial phosphate carrier protein, putative
Acc30624	Coffea canephora DH200=94 genomic scaffold, scaffold_8
Acc05474	S-adenosyl-L-methionine-dependent methyltransferases superfamily protein
Acc30152	Cytokinin riboside 5'-monophosphate phosphoribohydrolase-like
Acc10317	Transcription factor
Acc30691	Actin cross-linking protein, putative
Acc10927	MBOAT (Membrane bound O-acyl transferase)-like protein
Acc28326	Xyloglucan endotransglucosylase/hydrolase
Acc30921	Legume-specific protein
Acc03580	Ethylene-responsive transcription factor
Acc15090	Receptor protein kinase 1
Acc17720	Core-2/I-branching beta-1,6-N-acetylglucosaminyltransferase family protein
Acc08905	GATA transcription factor, putative
Acc33739	tRNA isopentenyltransferase
Acc05631	Uridine kinase
Acc09940	Cytochrome P450
Acc29568	Hydroxycinnamoyl-CoA shikimate/quinate hydroxycinnamoyltransferase
Acc10048	BnaA03g21440D protein
Acc13965	Unknown protein
Acc20475	Zinc finger family protein
Acc07120	Disease resistance-responsive (Dirigent-like protein) family protein
Acc17674	Hydroxyproline-rich glycoprotein family protein, putative
Acc07523	Transmembrane protein, putative
Acc23243	Late embryogenesis abundant protein
Acc25478	Protein of unknown function (DUF1645)
Acc17732	Acid phosphatase-like protein 1
Acc15517	Endoglucanase
Acc23702	Dof zinc finger protein
Acc08530	Phenylalanine ammonia-lyase
Acc12577	Boron transporter, putative
Acc11890	RING zinc finger protein, putative
Acc04318	Peptide methionine sulfoxide reductase msrB
Acc24981	Auxin-regulated gene involved in organ size
Acc28672	Cytokinin riboside 5'-monophosphate phosphoribohydrolase
Acc05107	Galactosyltransferase family protein
Acc02464	BAG family molecular chaperone regulator 2
Acc05319	3-hydroxy-3-methylglutaryl coenzyme A reductase
Acc02671	FKBP-type peptidyl-prolyl cis-trans isomerase slyD
Acc12106	Amino acid permease
Acc27454	Fasciclin-like arabinogalactan protein
Acc00348	Protein IQ-DOMAIN 14
Acc13639	WRKY family transcription factor
Acc13109	Acyl ACP-thioesterase
Acc00026	dTDP-glucose 4,6-dehydratase 1
Acc30413	Kinase family protein
Acc14106	Cytochrome P450
Acc21975	ARM repeat superfamily protein
Acc32223	Hydroxyproline-rich glycoprotein
Acc20465	S-adenosylmethionine synthase
Acc05055	Proteasome subunit beta type
Acc09692	Auxin induced-like protein
Acc17728	GDSL esterase/lipase
Acc15425	Receptor-like protein kinase
Acc08972	Tetratricopeptide repeat (TPR)-like superfamily protein
Acc07445	Pathogenesis-related protein 1
Acc15398	Zinc transporter protein
Acc12608	Regulator of Vps4 activity in the MVB pathway protein, putative
Acc02801	Amino acid transporter, putative
Acc08308	Ethylene-responsive transcription factor
Acc28327	Xyloglucan endotransglucosylase/hydrolase
Acc22632	Benzyl alcohol O-benzoyltransferase
Acc18577	Xyloglucan endotransglucosylase/hydrolase
Acc09175	Acidic endochitinase
Acc15874	Beta-amylase
Acc19908	Trehalose 6-phosphate phosphatase
Acc29550	PPPDE thiol peptidase family protein, putative
Acc16044	Cytochrome P450
Acc01256	Ras-like protein
Acc31197	Mediator of RNA polymerase II transcription subunit 18, putative
Acc13646	Unknown protein
Acc27584	Cyclin-dependent protein kinase inhibitor SMR13
Acc15592	Ethylene-responsive transcription factor ERF061
Acc29509	Glycine dehydrogenase decarboxylating protein
Acc29772	LRR receptor-like serine/threonine-protein kinase GSO1
Acc32003	Pectate lyase
Acc08607	Major facilitator superfamily protein
Acc04246	Kinase interacting (KIP1-like) family protein
Acc29302	Alpha-1,4-glucan-protein synthase
Acc03419	Beta-carotene hydroxylase
Acc31821	Arid/bright DNA-binding domain-containing family protein
Acc24405	MADS-box transcription factor family protein
Acc03470	MYB-related transcription factor
Acc21466	Transcription factor, putative
Acc16523	Mitogen-activated protein kinase kinase kinase, putative
Acc20944	Phenylalanine ammonia-lyase
Acc09681	Serine acetyltransferase
Acc05650	Cyclin-dependent protein kinase inhibitor SMR6
Acc03926	Elongation defective 1 protein/ELD1 protein
Acc21512	Protein FANTASTIC FOUR 3
Acc08307	Mei2-like protein
Acc09462	Receptor-like kinase
Acc31645	Gibberellin receptor GID1, putative
Acc11571	Receptor protein kinase
Acc08890	Ammonium transporter
Acc18829	Metal tolerance protein
Acc32834	Trichome birefringence-like protein
Acc16695	Beta-amylase
Acc31199	Xylosyltransferase 1
Acc29558	Cinnamoyl-CoA reductase
Acc20617	Coffea canephora DH200=94 genomic scaffold, scaffold_4
Acc19065	Transferring glycosyl group transferase
Acc03135	Pectinesterase inhibitor
Acc05818	PI-PLC X domain-containing protein
Acc08328	NAC domain-containing protein, putative
Acc10024	Sarcosine oxidase, putative
Acc33109	Choline/ethanolamine kinase, putative
Acc03126	Pectin lyase-like superfamily protein
Acc06149	Coffea canephora DH200=94 genomic scaffold, scaffold_74
Acc17809	L-lactate dehydrogenase
Acc01859	Saposin B domain protein
Acc00743	1-deoxy-D-xylulose-5-phosphate synthase
Acc07374	Protein of unknown function (DUF1645)
Acc30267	Coffea canephora DH200=94 genomic scaffold, scaffold_36
Acc23102	Strictosidine synthase family protein
Acc04619	Mannan endo-1,4-beta-mannosidase-like protein
Acc13055	MATE efflux family protein
Acc13763	Coffea canephora DH200=94 genomic scaffold, scaffold_19
Acc33143	Beta-amylase
Acc03176	S-adenosylmethionine synthase
Acc19585	Endonuclease/exonuclease/phosphatase family protein
Acc24995	1-aminocyclopropane-1-carboxylate oxidase
Acc27529	Phosphatase 2C family protein
Acc01464	Trehalose 6-phosphate phosphatase
Acc13954	dTDP-glucose 4,6-dehydratase 1
Acc04230	ATP-sulfurylase
Acc28438	Mediator of RNA polymerase II transcription subunit 18, putative
Acc17357	NAC domain protein
Acc23209	Acyl ACP-thioesterase
Acc32721	Gap junction beta-4 protein isoform 1
Acc01741	HXXXD-type acyl-transferase family protein
Acc31254	EF hand calcium-binding protein family
Acc06898	Amino acid permease family protein
Acc03980	Coffea canephora DH200=94 genomic scaffold, scaffold_5
Acc31573	Ethylene receptor
Acc01592	Coronatine insensitive 1
Acc22634	Benzyl alcohol O-benzoyltransferase
Acc07278	Neutral/alkaline invertase
Acc14923	Coffea canephora DH200=94 genomic scaffold, scaffold_12
Acc27843	Coffea canephora DH200=94 genomic scaffold, scaffold_78
Acc19055	Unknown protein
Acc19348	Sec14p-like phosphatidylinositol transfer family protein
Acc06145	Tonoplast dicarboxylate transporter, putative
Acc24204	CCT motif protein
Acc24769	Receptor-like kinase
Acc11611	Unknown protein
Acc32143	Bifunctional polymyxin resistance protein ArnA
Acc22635	Benzyl alcohol O-benzoyltransferase
Acc04506	Ascorbate oxidase
Acc07104	SAUR-like auxin-responsive protein family
Acc26100	E3 ubiquitin ligase BIG BROTHER-like protein
Acc00571	Mitochondrial carrier protein-like
Acc01513	Expansin
Acc30941	Phytosulfokines, putative
Acc09233	Plant U-box 17
Acc08450	PLATZ transcription factor family protein
Acc00504	Xyloglucan endotransglucosylase/hydrolase
Acc01858	Proactivator polypeptide-like protein 1
Acc08496	Amino acid transporter
Acc17258	Glycogenin-1
Acc07103	SAUR-like auxin-responsive protein family
Acc19830	Late embryogenesis abundant protein
Acc10175	Coffea canephora DH200=94 genomic scaffold, scaffold_43
Acc19824	Membrane-associated kinase regulator-like protein, putative
Acc09293	Coffea canephora DH200=94 genomic scaffold, scaffold_377
Acc03893	UDP-glycosyltransferase 1
Acc04777	Zinc finger protein
Acc30665	Transcription factor E2F
Acc04228	Calcium-transporting ATPase
Acc03558	Invertase/pectin methylesterase inhibitor family protein
Acc13940	Pectin lyase-like superfamily protein
Acc02670	Septum site-determining protein minD, putative
Acc23512	Ascorbate oxidase
Acc21513	Ferredoxin family protein
Acc08481	Phenylalanine ammonia-lyase
Acc09629	Transmembrane protein, putative
Acc23969	Heavy-metal-associated domain-containing family protein
Acc12693	Sec14p-like phosphatidylinositol transfer family protein
Acc18287	NAC domain protein,
Acc22786	Lipid transfer protein
Acc27491	Ethylene receptor, putative
Acc00389	Cytochrome P450, putative
Acc10736	Beta-galactosidase
Acc12003	BES1/BZR1 homolog 1
Acc07755	E3 ubiquitin ligase BIG BROTHER-related
Acc08831	Ethylene-responsive transcription factor ERF062
Acc09018	Bifunctional inhibitor/lipid-transfer protein/seed storage 2S albumin superfamily protein
Acc19775	Tetratricopeptide repeat (TPR)-like superfamily protein
Acc15091	Receptor protein kinase 1
Acc02409	Heavy metal transport/detoxification superfamily protein
Acc25620	Ethylene-responsive transcription factor
Acc16297	Ethylene-responsive transcription factor
Acc08473	Heavy metal-associated protein
Acc14840	Encodes a protein involved in salt tolerance, names SIS (Salt Induced Serine rich).
Acc03581	8-amino-7-oxononanoate synthase
Acc23371	Protein ELF4-LIKE 4
Acc18437	Bifunctional inhibitor/lipid-transfer protein/seed storage 2S albumin superfamily protein
Acc12696	BZIP transcription factor family protein
Acc16898	PLATZ transcription factor family protein
Acc13538	Interactor of constitutive active ROPs protein, putative
Acc15399	Zinc transporter protein
Acc22440	Non-specific serine/threonine protein kinase
Acc27131	BZIP transcription factor
Acc01183	Kinase interacting (KIP1-like) family protein
Acc28685	Benzyl alcohol O-benzoyltransferase
Acc03261	SAUR-like auxin-responsive protein family
Acc28947	Lectin receptor kinase
Acc33190	Pathogenesis-related homeodomain-like protein
Acc08381	Ring finger protein, putative
Acc25785	GDSL esterase/lipase
Acc18095	Octicosapeptide/Phox/Bem1p domain-containing family protein
Acc24843	Protein of unknown function (DUF3741)
Acc20142	LEM3 (Ligand-effect modulator 3) family protein
Acc32333	Coffea canephora DH200=94 genomic scaffold, scaffold_36
Acc15506	Avr9/Cf-9 rapidly elicited protein
Acc22451	Zinc finger protein, putative
Acc19685	WRKY family transcription factor
Acc17286	Transferase family protein
Acc26086	Mannan endo-1,4-beta-mannosidase-like protein
Acc06987	2-oxoglutarate (2OG) and Fe(II)-dependent oxygenase superfamily protein
Acc23537	Subtilisin-like protease
Acc03147	Peptidyl-prolyl cis-trans isomerase
Acc17852	Coffea canephora DH200=94 genomic scaffold, scaffold_2
Acc23483	Domain of Uncharacterized protein function (DUF23), putative
Acc20336	P-loop containing nucleoside triphosphate hydrolases superfamily protein, putative
Acc19611	Sugar transporter SWEET
Acc20709	RING/FYVE/PHD zinc finger protein
Acc17440	Protein translation factor SUI1 like
Acc31180	C2 domain-containing family protein
Acc33616	Serine acetyltransferase
Acc01111	Kinase family protein
Acc11721	Amino acid permease
Acc26010	Plant protein of unknown function (DUF868)
Acc02730	Trehalose 6-phosphate phosphatase
Acc30690	LOB domain-containing protein, putative
Acc29508	Glycine dehydrogenase decarboxylating protein
Acc08232	TRAM, LAG1 and CLN8 (TLC) lipid-sensing domain containing protein
Acc15396	Zinc transporter protein
Acc13545	Glutathione s-transferase, putative
Acc13619	1-aminocyclopropane-1-carboxylate oxidase 1
Acc09472	Lipid binding protein, putative
Acc20627	Polyphenol oxidase
Acc02794	Non-specific serine/threonine protein kinase
Acc31313	Pentatricopeptide repeat-containing family protein
Acc07620	Cytochrome P450 family protein
Acc19207	Gibberellin 3-beta-dioxygenase 2-1
Acc23239	Coffea canephora DH200=94 genomic scaffold, scaffold_9
Acc18180	ARM repeat superfamily protein
Acc05108	Galactosyltransferase family protein
Acc20478	UDP-glycosyltransferase
Acc08576	ADP-ribosylation factor GTPase-activating protein, putative
Acc06278	ARM repeat superfamily protein
Acc07659	UDP-D-glucuronate 4-epimerase 4
Acc10520	Coffea canephora DH200=94 genomic scaffold, scaffold_7
Acc22899	WRKY transcription factor, putative
Acc11024	Guanine deaminase
Acc27402	Receptor protein kinase
Acc15367	BnaA01g10330D protein
Acc19750	ATPase, AAA family protein, expressed
Acc01086	F-box family protein
Acc08970	Chalcone synthase
Acc26790	Peptide methionine sulfoxide reductase
Acc08293	Jasmonate ZIM domain-containing protein
Acc16970	Coffea canephora DH200=94 genomic scaffold, scaffold_45
Acc20943	Phenylalanine ammonia-lyase
Acc11845	BZIP transcription factor family protein
Acc17125	Coffea canephora DH200=94 genomic scaffold, scaffold_27
Acc22630	Benzyl alcohol O-benzoyltransferase
Acc04407	Hypoxia-responsive family protein
Acc06342	Ribonuclease
Acc11620	Ras-like protein
Acc21012	2-succinylbenzoate--CoA ligase
Acc24214	nodulin MtN21 /EamA-like transporter family protein
Acc28309	peptidoglycan-binding LysM domain-containing protein
Acc30167	Hydroxyproline-rich glycoprotein
Acc28783	Endoglucanase
Acc00011	Glutathione S-transferase
Acc13745	Transcription factor, putative
Acc16935	Iron-sulfur cluster insertion protein ErpA
Acc26849	Transcription factor protein
Acc21759	Gibberellin 2 oxidase 2
Acc31241	Unknown protein
Acc13225	Microtubule-associated protein 70-2
Acc28579	60 kDa chaperonin
Acc24093	1-aminocyclopropane-1-carboxylate oxidase family protein
Acc00944	Coffea canephora DH200=94 genomic scaffold, scaffold_8
Acc17730	Protein CHUP1, chloroplastic
Acc28942	Homeobox-leucine zipper family protein
Acc11348	Glutamyl-tRNA reductase
Acc18073	Pectate lyase
Acc21760	2-oxoglutarate-dependent dioxygenase
Acc16539	Ferritin
Acc11711	Oligopeptide transporter, putative
Acc29732	Ethylene receptor
Acc19788	Alpha/beta-Hydrolases superfamily protein
Acc25719	Auxin-induced in root cultures protein, putative
Acc06950	Nitrite reductase
Acc13660	Nutrient reservoir, putative
Acc29268	Homeobox-leucine zipper family protein
Acc26534	Heat stress transcription factor B-4b, putative
Acc10645	AT hook motif DNA-binding family protein
Acc30915	Transcription factor-like protein
Acc07102	Ribosome-binding factor A, putative
Acc14997	Cyclin family protein
Acc07485	3,4-dihydroxy-2-butanone 4-phosphate synthase
Acc00028	Coffea canephora DH200=94 genomic scaffold, scaffold_22
Acc17693	Receptor-like kinase
Acc30542	EF hand calcium-binding family protein
Acc04574	Cytochrome P450, putative
Acc06786	14-3-3 protein
Acc15446	Exostosin family protein
Acc23006	Alpha/beta-Hydrolases superfamily protein, putative
Acc03326	Unknown protein
Acc23159	Coffea canephora DH200=94 genomic scaffold, scaffold_80
Acc03877	Nodulin MtN21 /EamA-like transporter family protein
Acc12924	SAUR-like auxin-responsive family protein
Acc15502	Subtilisin-like protease
Acc20991	2-oxoglutarate (2OG) and Fe(II)-dependent oxygenase superfamily protein

## Sheet: 0D downET & upMCP
501 genes showing down-regulation by ET and up-regulation by 1-MCP at 0D time point
Acc06255	DNA polymerase lambda
Acc27073	Kinase family protein
Acc22519	Protein TIFY 8
Acc27369	2-methyl-6-phytylbenzoquinone methyltransferase
Acc28278	Pentatricopeptide repeat-containing protein, putative
Acc22614	Heat shock transcription factor
Acc03123	NADP-dependent alkenal double bond reductase
Acc21336	S-adenosyl-L-methionine-dependent methyltransferases superfamily protein
Acc19766	Coffea canephora DH200=94 genomic scaffold, scaffold_35
Acc17373	Beta-galactosidase
Acc29021	Trehalose-6-phosphate synthase, putative
Acc21955	Isochorismate synthase, putative
Acc23955	F-box protein
Acc05632	Unknown protein
Acc00663	EamA transporter family
Acc10502	Coffea canephora DH200=94 genomic scaffold, scaffold_45
Acc11158	DNA-directed RNA polymerase
Acc06357	Rubisco large subunit N-methyltransferase
Acc08274	WRKY transcription factor
Acc09610	External alternative NAD(P)H-ubiquinone oxidoreductase B2, mitochondrial
Acc17632	Phosphoinositide phosphatase family protein
Acc06197	Alanine aminotransferase 2
Acc01720	Chaperone protein dnaJ-related
Acc27615	alpha/beta-Hydrolases superfamily protein
Acc29914	Receptor-like kinase
Acc23745	Protein DCL, chloroplastic
Acc21788	Protein argonaute
Acc21785	Protein argonaute
Acc29456	Transcription factor, putative
Acc05982	BTB/POZ and TAZ domain protein
Acc24008	Protein of unknown function (DUF3511)
Acc29373	DPP6 N-terminal domain-like protein
Acc08040	Photosystem I reaction center subunit N
Acc23136	Coffea canephora DH200=94 genomic scaffold, scaffold_80
Acc17578	Ubiquitin-specific protease family C19-related protein
Acc24655	4-coumarate--CoA ligase family protein
Acc11389	WRKY transcription factor, putative
Acc18676	UDP-glycosyltransferase
Acc33317	Geranylgeranyl pyrophosphate synthase
Acc20806	Early-responsive to dehydration stress family protein
Acc25460	Pentatricopeptide repeat-containing family protein
Acc18578	Coffea canephora DH200=94 genomic scaffold, scaffold_5
Acc29219	Aldehyde dehydrogenase family protein
Acc12627	Thioesterase family protein
Acc06584	Epoxide hydrolase
Acc10808	Aquaporin
Acc08186	Amine oxidase
Acc28682	Rop guanine nucleotide exchange factor, putative
Acc10848	Alanine--tRNA ligase
Acc15503	Galactosyltransferase family protein
Acc12582	Coffea canephora DH200=94 genomic scaffold, scaffold_17
Acc31339	Lipid phosphate phosphatase-like protein
Acc18244	Protein IQ-DOMAIN 31
Acc10472	Gibberellin 2-beta-dioxygenase
Acc25807	1-aminocyclopropane-1-carboxylate oxidase 2
Acc08053	Chloroplast stem-loop-binding protein
Acc25032	Zinc finger MYND domain-containing protein 15
Acc04611	Cyclin-T1-like protein
Acc14104	Squamosa promoter-binding-like protein
Acc04565	Filament-plant-like protein
Acc07066	BZIP transcription factor
Acc02209	MYB transcription factor
Acc21575	Sucrase/ferredoxin-like family protein
Acc00204	Pentatricopeptide repeat (PPR) superfamily protein
Acc12315	LysM domain-containing GPI-anchored protein 1
Acc32912	3-ketoacyl-CoA synthase
Acc21810	Tubulin beta chain, putative
Acc29441	Coffea canephora DH200=94 genomic scaffold, scaffold_72
Acc08673	Thioredoxin
Acc03869	E3 ubiquitin ligase
Acc30797	Serpin-like protein
Acc07769	PsaB RNA-binding protein
Acc04686	Nucleobase-ascorbate transporter-like protein
Acc05815	Receptor-like kinase
Acc06895	LOB domain-containing protein
Acc25125	Auxin response factor
Acc06686	Ferredoxin
Acc23145	Heat Stress Transcription Factor family protein
Acc05754	Protein of unknown function (DUF1997)
Acc08453	UDP-glycosyltransferase
Acc10014	CONSTANS-like zinc finger protein
Acc12162	Unknown protein
Acc05180	Receptor protein kinase, putative
Acc26471	NHL domain-containing protein
Acc10709	Endoglucanase
Acc14171	Paired amphipathic helix SIN3-like protein
Acc04655	NAC domain protein,
Acc28509	CONSTANS-like zinc finger protein
Acc20556	Protein of unknown function, DUF584
Acc22759	Histone H1
Acc09486	Protein kinase
Acc07142	Aquaporin
Acc24801	MYB transcription factor
Acc25284	Flowering locus T
Acc18653	Transcription factor
Acc03986	Coffea canephora DH200=94 genomic scaffold, scaffold_8
Acc19850	Nudix hydrolase
Acc33504	Mitochondrial transcription termination factor family protein
Acc03286	ABIL1-like protein
Acc30372	Exosome complex component rrp45
Acc29445	Coffea canephora DH200=94 genomic scaffold, scaffold_72
Acc08176	Kinase family protein
Acc00217	ATP-dependent DNA helicase 2 subunit Ku70
Acc26241	2,3-bisphosphoglycerate-dependent phosphoglycerate mutase
Acc11848	Glycosyltransferase, putative
Acc23291	Glucan endo-1,3-beta-glucosidase, putative
Acc27203	Coffea canephora DH200=94 genomic scaffold, scaffold_3
Acc09702	Fumarylacetoacetase family protein
Acc07809	Dormancy/auxin associated protein
Acc10007	Pheophorbide a oxygenase, chloroplastic
Acc03855	EF hand calcium-binding family protein
Acc15302	RNA-dependent RNA polymerase 6
Acc05096	O-fucosyltransferase-like protein
Acc13180	Calcium-transporting ATPase
Acc04775	Family of unknown function (DUF566)
Acc21022	Photosystem I reaction center subunit psaK family protein
Acc15968	Transmembrane protein 8B
Acc20389	Pentatricopeptide repeat-containing protein
Acc32189	ABC transporter family protein
Acc19582	Exosome complex component RRP4
Acc00569	Coffea canephora DH200=94 genomic scaffold, scaffold_9
Acc15244	ATP-dependent RNA helicase, putative
Acc14955	Endoglucanase
Acc22403	Glutamate receptor
Acc27331	Ferredoxin
Acc28230	Ultraviolet-B-repressible protein
Acc15289	Universal stress family protein
Acc16758	Monocopper oxidase-like protein SKU5
Acc01205	Epidermal patterning factor-like protein
Acc03445	Kinase family protein
Acc16254	Pentatricopeptide repeat-containing protein, putative
Acc06939	O-acyltransferase WSD1-like protein
Acc12712	Protein IQ-DOMAIN 32-like protein
Acc27336	Protein of unknown function (DUF581)
Acc00854	Magnesium chelatase H subunit
Acc16492	Myb family transcription factor family protein
Acc09590	3(2),5-bisphosphate nucleotidase HAL2
Acc17453	Abnormal spindle-like microcephaly-associated-like protein, putative
Acc23705	NBS-LRR disease resistance protein
Acc01273	Dof zinc finger protein
Acc12504	Coffea canephora DH200=94 genomic scaffold, scaffold_118
Acc18691	Hydroxycinnamoyl CoA shikimate/quinate hydroxycinnamoyltransferase
Acc10538	LanC-like protein 2
Acc32781	Photosystem II core complex proteins psbY
Acc23931	F-box protein FBW2
Acc16752	Plant protein of unknown function (DUF863)
Acc30693	Inositol hexakisphosphate and diphosphoinositol-pentakisphosphate kinase
Acc30580	CONSTANS-like zinc finger protein
Acc13521	Phd finger protein, putative
Acc29472	Domain of unknown function (DUF1995)
Acc30230	Domain of Uncharacterized protein function, putative
Acc25697	Cytochrome P450, putative
Acc11914	S-adenosyl-L-methionine-dependent methyltransferases superfamily protein
Acc08618	Fructose-1,6-bisphosphatase class 1
Acc07669	Helix-loop-helix DNA-binding
Acc12411	BTB/POZ domain-containing protein
Acc28521	6-phosphofructokinase
Acc12364	WRKY transcription factor, putative
Acc31834	Protein kinase, putative
Acc21379	Receptor-like protein kinase
Acc31301	Ethylene-responsive transcription factor
Acc13845	Proton pump interactor, putative
Acc06697	TCP family transcription factor
Acc15351	UDP-glycosyltransferase
Acc26183	Protein argonaute
Acc07375	Carboxypeptidase
Acc06813	HVA22-like protein
Acc09712	Ubiquitin-specific protease family C19-related protein
Acc17450	Pentatricopeptide repeat protein
Acc31163	Glucan endo-1,3-beta-glucosidase, putative
Acc09012	Vesicle-associated 1-1-like protein
Acc27737	Ribulose bisphosphate carboxylase/oxygenase activase
Acc18357	Mitochondrial transcription termination factor-related family protein
Acc04747	Kinesin-like protein
Acc30266	Fasciclin-like arabinogalactan family protein
Acc31139	RNA-dependent RNA polymerase
Acc26919	Late embryogenesis abundant protein
Acc30194	Dof zinc finger protein
Acc10045	Sugar transporter, putative
Acc12782	Glycylpeptide N-tetradecanoyltransferase
Acc30640	Potassium transporter
Acc27767	UDP-glycosyltransferase 1
Acc03509	Sorbitol Dehydrogenase family protein
Acc25813	Chaperone ClpB
Acc13582	Transmembrane protein, putative
Acc21686	Chlorophyll a-b binding protein, chloroplastic
Acc19090	MATE efflux family protein
Acc28280	Eukaryotic aspartyl protease family protein
Acc05816	Receptor-like kinase
Acc15453	Coffea canephora DH200=94 genomic scaffold, scaffold_128
Acc24112	Auxin response factor
Acc25200	Chlorophyll a-b binding protein, chloroplastic
Acc23645	Peroxiredoxin, putative
Acc00087	Mannan endo-1,4-beta-mannosidase-like protein
Acc24130	Receptor protein kinase, putative
Acc24613	GRF1-interacting factor-like protein
Acc26382	Vesicle-associated protein 4-2
Acc20249	Heavy metal-associated domain protein
Acc25731	Photosystem I reaction center subunit XI
Acc19477	Beta-glucosidase
Acc27969	Phosphate-responsive 1 family protein
Acc26404	Protochlorophyllide reductase
Acc07701	Eukaryotic translation initiation factor 4G
Acc24658	NAC domain protein,
Acc23532	FAD binding domain containing protein, expressed
Acc15963	Receptor-like kinase
Acc32431	THUMP domain-containing family protein
Acc11162	Glucose-1-phosphate adenylyltransferase
Acc25963	Myb transcription factor
Acc32545	protein containing PDZ domain, a K-box domain, and a TPR region
Acc30760	TPX2 (Targeting protein for Xklp2) family protein
Acc27246	CASP-like protein
Acc15150	Auxin-responsive protein
Acc23343	Heat shock transcription factor
Acc31514	Dof zinc finger protein
Acc16592	Cytochrome P450
Acc32015	Photosystem I reaction center subunit IV
Acc25979	Domain of Uncharacterized protein function, putative
Acc18122	Homeobox protein knotted-1, putative
Acc17891	3-isopropylmalate dehydrogenase
Acc26638	Dof zinc finger protein
Acc26723	Anaphase-promoting complex subunit 8
Acc32591	Heme oxygenase 1
Acc13858	Tyrosine aminotransferase-like protein
Acc00452	Squamosa promoter binding protein-like protein
Acc14899	Enhancer of mRNA-decapping protein 4
Acc02061	HR-like lesion-inducing protein
Acc13859	Reticulon-like protein
Acc29926	Photosystem I reaction center subunit IV
Acc23953	TPR repeat-containing thioredoxin TTL1
Acc05585	Protein kinase
Acc06938	Filament-plant-like protein, putative
Acc28662	Fatty acid desaturase, putative
Acc03416	Heavy metal-associated domain protein
Acc25628	XB3 in, putative isoform 2
Acc27839	Chromatin remodeling protein, putative
Acc15823	Myb transcription factor
Acc23559	Unknown protein
Acc05008	Protein trichome birefringence
Acc30049	Protein FANTASTIC FOUR 3
Acc01321	Seed specific protein Bn15D1B
Acc30593	GDSL esterase/lipase
Acc03688	Dual-specificity RNA methyltransferase RlmN
Acc17881	2-oxoglutarate (2OG) and Fe(II)-dependent oxygenase superfamily protein
Acc28319	Dedicator of cytokinesis 6
Acc01585	Auxin influx transporter
Acc01658	DNA-binding protein, putative
Acc03341	Lipoxygenase
Acc20388	Seed specific protein Bn15D1B
Acc04767	Protein of unknown function (DUF620)
Acc31364	TCP family transcription factor
Acc20822	Ribonuclease 3
Acc29449	Trehalose-6-phosphate synthase, putative
Acc02291	COBRA-like protein
Acc18382	UDP-glycosyltransferase
Acc28377	Microtubule-associated protein 70-2
Acc30972	Divalent metal cation transporter MntH
Acc02594	Rhodanese-like domain-containing family protein
Acc10050	Peptidyl-prolyl cis-trans isomerase, putative
Acc13194	Calmodulin-binding protein
Acc31042	Coffea canephora DH200=94 genomic scaffold, scaffold_105
Acc28732	Phosphoribulokinase
Acc04716	Calcium-binding EF-hand family protein, putative
Acc20803	Protein of unknown function (DUF630 and DUF632)
Acc09814	12-oxophytodienoate reductase
Acc17504	BAG family molecular chaperone regulator 5
Acc19189	Coffea canephora DH200=94 genomic scaffold, scaffold_19
Acc05666	Kinase family protein
Acc04466	S-acyltransferase
Acc25099	E3 ubiquitin-protein ligase
Acc19846	Receptor-like kinase
Acc16721	Ethylene-responsive transcription factor, putative
Acc01463	Pentatricopeptide repeat-containing protein, putative
Acc11230	Protein of unknown function (DUF579)
Acc30327	Coffea canephora DH200=94 genomic scaffold, scaffold_2
Acc21836	Calmodulin binding protein-like, putative
Acc03711	Cytochrome P450
Acc28863	Transcriptional corepressor SEUSS
Acc13696	Protochlorophyllide reductase
Acc07899	Receptor-like kinase
Acc03298	Pectinesterase
Acc07212	Flavin-containing monooxygenase
Acc07266	Pathogenesis-related thaumatin family protein
Acc06111	Nucleolar 6
Acc14757	Photosystem I reaction center subunit XI
Acc20320	ABIL1-like protein
Acc30718	Zinc finger family protein
Acc17153	Protein of unknown function (DUF594)
Acc05988	BTB/POZ domain-containing protein
Acc28420	Auxin efflux carrier
Acc30203	Kinase family protein
Acc07945	Nucleobase-ascorbate transporter-like protein
Acc27295	Photosystem I reaction center subunit II
Acc29951	Exocyst complex component 8
Acc20202	Anthocyanin bHLH transcription factor
Acc23658	Unknown protein
Acc05679	CASP-like protein
Acc05992	Conserved hypothetical plastid protein
Acc31237	Transcription factor
Acc20823	Dicer-like protein 3
Acc05904	Plastid movement impaired 2
Acc25833	Protein of unknown function (DUF3527)
Acc24677	Zinc finger CCCH domain protein
Acc02923	Kinesin-like protein
Acc30055	Cell division protein ftsZ, putative
Acc14213	Protein trichome birefringence
Acc04998	Glycolipid transfer protein (GLTP) family protein
Acc21566	Phosphoglycerate kinase
Acc13181	SAP-like protein BP-73
Acc23287	Coffea canephora DH200=94 genomic scaffold, scaffold_9
Acc08822	RING/U-box superfamily protein
Acc05417	Homeobox associated leucine zipper protein
Acc19327	Fasciclin-like arabinogalactan protein
Acc07005	Mitochondrial import receptor subunit TOM6-like protein
Acc09193	Ethylene-responsive transcription factor, putative
Acc15429	RNA-dependent RNA polymerase, putative
Acc13627	Cellulose synthase family protein
Acc15889	1-aminocyclopropane-1-carboxylate oxidase 2
Acc02903	DUF674 family protein
Acc10288	Subtilisin-like protease
Acc13857	Ethylene-responsive transcription factor, putative
Acc24728	Ycf20-like protein
Acc15499	Caffeic acid O-methyltransferase
Acc30684	Pathogenesis-related thaumatin family protein
Acc02821	LOB domain-containing protein, putative
Acc19507	Protein of unknown function (DUF506)
Acc04704	alpha/beta-Hydrolases superfamily protein
Acc28002	Kinase family protein
Acc12154	Transcription factor, putative
Acc29236	Dynamin, putative
Acc17807	Serine protease
Acc12581	ADP/ATP carrier protein
Acc21211	NAC domain protein,
Acc31539	Receptor-like kinase
Acc13495	NADH kinase-like protein
Acc04465	S-acyltransferase
Acc13855	ADP,ATP carrier protein, putative
Acc09062	Kinesin-like protein
Acc17152	Protein of unknown function (DUF594)
Acc21276	Lactoylglutathione lyase / glyoxalase I family protein
Acc26173	Hexokinase
Acc20995	Two-component response regulator
Acc15688	AT hook motif DNA-binding family protein, putative
Acc25120	Receptor-like kinase
Acc04487	Hedgehog receptor, putative isoform 1
Acc06418	Unknown protein
Acc25696	Cytochrome P450, putative
Acc31925	Protein of unknown function, DUF538
Acc28046	Flap endonuclease GEN-like protein
Acc12260	Mitochondrial substrate carrier family protein
Acc02411	UDP-glycosyltransferase
Acc15970	Serine/threonine-protein kinase
Acc14243	Photosystem II core complex proteins psbY
Acc17940	Coffea canephora DH200=94 genomic scaffold, scaffold_2
Acc30973	Indole-3-acetic acid-amido synthetase GH3.3, putative
Acc33295	Microtubule associated family protein
Acc20051	Di-glucose binding protein with leucine-rich repeat domain
Acc18910	Phospholipase A1
Acc09550	Basic helix-loop-helix DNA-binding superfamily protein
Acc30645	Nodulin MtN21 /EamA-like transporter family protein, putative
Acc04294	Photosystem I reaction center subunit II
Acc21324	Transmembrane protein, putative
Acc19293	Glutamate receptor
Acc17206	DNA-damage-repair/toleration protein DRT102, putative
Acc00913	FRIGIDA interacting protein 1
Acc29288	UDP-glycosyltransferase
Acc20324	Protein phosphatase 2C
Acc21200	Chlorophyll a-b binding protein, chloroplastic
Acc29748	Cycloeucalenol cycloisomerase
Acc03368	Pyridoxal-5'-phosphate-dependent enzyme family protein
Acc28508	CLAVATA3/ESR (CLE)-related protein 27
Acc15847	Nudix hydrolase
Acc13179	Calcium-transporting ATPase
Acc32135	Nucleobase-ascorbate transporter-like protein
Acc09909	Pentatricopeptide repeat-containing-like protein
Acc20032	Histone deacetylase complex subunit SAP30
Acc03529	Molybdenum cofactor sulfurase
Acc02809	Laccase
Acc08666	Rop guanine nucleotide exchange factor, putative
Acc32600	YABBY-like transcription factor PROLONGATA
Acc05769	Cyclic nucleotide-gated ion channel, putative
Acc00243	3(2),5-bisphosphate nucleotidase HAL2
Acc30130	ABC transporter family protein
Acc17687	Metallo-hydrolase/oxidoreductase superfamily protein
Acc03882	Cytochrome P450, putative
Acc30855	Coffea canephora DH200=94 genomic scaffold, scaffold_8
Acc32967	uvrB/uvrC motif-containing protein
Acc08148	NHL repeat-containing protein
Acc06162	Calmodulin-binding transcription activator
Acc22816	Heavy-metal-associated domain-containing protein
Acc24590	Multiple organellar RNA editing factor 3
Acc09755	Protein of unknown function, DUF584
Acc05905	Chromosome 3B, genomic scaffold, cultivar Chinese Spring
Acc17338	Choline transporter-related family protein
Acc09932	ABC transporter family protein
Acc13145	Protein TRANSPARENT TESTA 1
Acc17756	Ethylene-responsive transcription factor ERF034
Acc07725	Protein of unknown function (DUF1005)
Acc19379	Microtubule associated family protein
Acc12187	Pumilio family protein
Acc30767	UDP-glycosyltransferase
Acc20889	Coffea canephora DH200=94 genomic scaffold, scaffold_12
Acc23281	6-phosphogluconate dehydrogenase family protein
Acc03838	Glutathione S-transferase
Acc12382	BZIP transcription factor
Acc15160	Zinc finger family protein
Acc25233	Auxin response factor
Acc09545	Telomerase activating protein Est1, putative
Acc26131	Formate--tetrahydrofolate ligase
Acc00795	Sphingosine-1-phosphate phosphatase 1
Acc21052	Zinc finger protein-like 1 like
Acc31140	RNA-dependent RNA polymerase
Acc14187	Protein kinase family protein
Acc31799	Tetratricopeptide repeat (TPR)-like superfamily protein
Acc01295	SPFH domain/band 7 family protein
Acc22144	XH/XS domain-containing protein
Acc29829	Transcription factor
Acc16477	Plant protein of unknown function (DUF641)
Acc22973	Coffea canephora DH200=94 genomic scaffold, scaffold_45
Acc08745	LURP-one-like protein
Acc21019	Kinase family protein
Acc08596	far-red elongated hypocotyl 1
Acc23052	Myb transcription factor
Acc21308	Katanin p60 ATPase-containing subunit, putative
Acc23223	Sulfate transporter, putative
Acc28507	Fiber protein Fb34
Acc30028	Protein FAM210B
Acc17546	Zinc finger, C3HC4 type (RING finger) protein
Acc00593	ABC transporter family protein
Acc30362	Thump domain protein, putative
Acc07608	Receptor-like kinase
Acc13153	Serine/threonine-protein kinase
Acc17148	Glutathione s-transferase, putative
Acc14838	Protein of unknown function (DUF3527)
Acc05660	Kinase, putative
Acc08391	Peroxiredoxin
Acc13075	Auxin-responsive protein
Acc06487	Chlorophyll a-b binding protein, chloroplastic
Acc11380	Ultraviolet-B-repressible protein
Acc13647	Galactosyltransferase family protein
Acc26332	Expression of the gene is downregulated in the presence of paraquat, putative
Acc04478	12-oxophytodienoate reductase-like protein
Acc23524	24-sterol C-methyltransferase
Acc07549	Ubiquitin-specific protease family C19 protein
Acc24272	Hydroxycinnamoyl-CoA shikimate/quinate hydroxycinnamoyltransferase
Acc32975	Glucan endo-1,3-beta-glucosidase-like protein
Acc06486	Chlorophyll a-b binding protein, chloroplastic
Acc12161	Unknown protein
Acc25119	Triose phosphate/phosphate translocator
Acc16722	Ethylene-responsive transcription factor
Acc07314	BZIP transcription factor
Acc13197	RNA-directed DNA polymerase (Reverse transcriptase)
Acc10323	Coffea canephora DH200=94 genomic scaffold, scaffold_8
Acc08879	Disease resistance protein
Acc09751	Myb transcription factor
Acc08017	Polyketide cyclase/dehydrase and lipid transporter
Acc20636	Tetraspanin family protein
Acc25213	Katanin p60 ATPase-containing subunit, putative
Acc33288	Glucan endo-1,3-beta-glucosidase, putative
Acc26411	Thioredoxin
Acc23674	J-domain protein required for chloroplast accumulation response 1
Acc14026	Di-glucose binding protein with leucine-rich repeat domain
Acc05691	Nodulin MtN21/EamA-like transporter family protein
Acc06787	ATP-dependent RNA helicase, putative
Acc15530	Zinc finger matrin-type protein 1, putative isoform 1
Acc18192	Transcription factor
Acc12711	GAGA-binding transcriptional activator
Acc19270	Chlorophyll a-b binding protein, chloroplastic
Acc21291	Elongation factor 1-gamma
Acc20036	Homeobox protein BEL1 like
Acc32993	F-box/RNI/FBD-like domain protein
Acc11833	Chloroplast thylakoid membrane
Acc18248	F-box/kelch-repeat protein
Acc16771	Transcriptional corepressor SEUSS
Acc07792	DNA-directed RNA polymerase
Acc21279	DUF674 family protein
Acc23179	Serine/Threonine kinase family protein
Acc27236	Glutaredoxin family protein
Acc20749	Chlorophyll a-b binding protein, chloroplastic
Acc07764	Zinc finger CCCH domain-containing protein
Acc13272	MATE efflux family protein
Acc10967	Protein kinase
Acc08782	Long-chain-fatty-acid CoA ligase, putative
Acc22166	Tetratricopeptide repeat (TPR)-like superfamily protein
Acc14982	Allene oxide synthase
Acc14435	Cytochrome P450
Acc23792	Protein of unknown function (DUF620)
Acc00534	BTB/POZ domain-containing protein
Acc15525	Yellow stripe-like transporter 1
Acc23336	Coffea canephora DH200=94 genomic scaffold, scaffold_9
Acc33020	Glutathione S-transferase family protein
Acc27586	F-box and Leucine Rich Repeat domains containing protein, putative isoform 1
Acc08336	Cytochrome P450
Acc23132	Ef-hand calcium binding protein, putative
Acc33272	Calcium-dependent lipid-binding domain-containing protein
Acc23992	tRNA pseudouridine synthase
Acc23186	Transcription factor protein
Acc04674	Kinase family protein
Acc21606	Microtubule associated family protein
Acc30229	Domain of Uncharacterized protein function, putative
Acc16452	Aldehyde oxidase, putative

## Sheet: 3D upET & downMCP
755 genes upregulated by ET and downregulated by 1-MCP at 3D time point
Acc27073	Kinase family protein
Acc06840	HVA22-like protein
Acc22519	Protein TIFY 8
Acc22614	Heat shock transcription factor
Acc32951	Arabinanase/levansucrase/invertase, putative
Acc01782	High mobility group protein
Acc21798	MAR-binding filament-like protein 1-1 isoform 1
Acc14822	Chaperone ClpB
Acc05888	MATE efflux family protein
Acc13124	Squamosa promoter-binding protein
Acc02902	DUF674 family protein
Acc01438	Sorbitol Dehydrogenase family protein
Acc23678	NAC domain-containing protein
Acc03245	Late embryogenesis abundant (LEA) hydroxyproline-rich glycoprotein family
Acc18879	Receptor-like protein kinase
Acc07295	B-box zinc finger family protein
Acc03460	Tubulin beta chain, putative
Acc08133	P-loop containing nucleoside triphosphate hydrolases superfamily protein, putative
Acc09610	External alternative NAD(P)H-ubiquinone oxidoreductase B2, mitochondrial
Acc06197	Alanine aminotransferase 2
Acc01720	Chaperone protein dnaJ-related
Acc26784	Cytochrome P450
Acc24008	Protein of unknown function (DUF3511)
Acc08040	Photosystem I reaction center subunit N
Acc07765	Cellulose synthase
Acc24325	NC domain-containing family protein
Acc31873	Cytochrome P450 family protein
Acc02930	Coffea canephora DH200=94 genomic scaffold, scaffold_44
Acc26252	Photosystem II 10 kDa polypeptide family protein
Acc08800	UDP-D-glucuronate 4-epimerase
Acc12627	Thioesterase family protein
Acc32267	Glutathione S-transferase
Acc08186	Amine oxidase
Acc33013	Pentatricopeptide repeat-containing protein
Acc23413	Peroxiredoxin Q family protein
Acc04551	ER lumen protein retaining receptor
Acc03158	Ring H2 finger protein
Acc27578	DNA binding protein
Acc06842	HVA22-like protein
Acc10472	Gibberellin 2-beta-dioxygenase
Acc25807	1-aminocyclopropane-1-carboxylate oxidase 2
Acc05364	Eukaryotic aspartyl protease family protein
Acc05547	Shikimate kinase family protein
Acc14104	Squamosa promoter-binding-like protein
Acc07066	BZIP transcription factor
Acc21575	Sucrase/ferredoxin-like family protein
Acc21776	UDP-glycosyltransferase
Acc12315	LysM domain-containing GPI-anchored protein 1
Acc14551	Reticulon-like protein
Acc04646	Protein of unknown function (DUF1195)
Acc25511	Mitochondrial import inner membrane translocase subunit Tim17/Tim22/Tim23 family protein
Acc02025	Tubulin beta chain, putative
Acc00134	Xyloglucan endotransglucosylase/hydrolase
Acc28074	Kinase family protein
Acc25048	Oxygen-evolving enhancer 3, chloroplastic
Acc24054	Protein trichome birefringence
Acc17432	Cysteine-rich receptor-kinase-like protein
Acc06686	Ferredoxin
Acc06736	Separase, putative
Acc19955	PGR5-like protein 1A, chloroplastic
Acc04900	Phosphate-responsive 1 family protein
Acc10709	Endoglucanase
Acc29598	Rubredoxin family protein
Acc04698	Protein of unknown function, DUF547
Acc15838	Palmitoyl-protein thioesterase
Acc12357	Photosystem II subunit X
Acc28509	CONSTANS-like zinc finger protein
Acc05430	MATE efflux family protein
Acc09486	Protein kinase
Acc30334	Unknown protein
Acc24801	MYB transcription factor
Acc33312	GDSL esterase/lipase
Acc03806	Chlorophyll a-b binding, chloroplastic
Acc03286	ABIL1-like protein
Acc07271	Glutamyl-tRNA (Gln) amidotransferase subunit A
Acc16754	Xyloglucan galactosyltransferase
Acc19743	SAUR-like auxin-responsive protein family
Acc10542	Haloacid dehalogenase-like hydrolase
Acc29445	Coffea canephora DH200=94 genomic scaffold, scaffold_72
Acc26242	Nucleobase-ascorbate transporter-like protein
Acc29949	Peptide transporter
Acc15760	Coffea canephora DH200=94 genomic scaffold, scaffold_41
Acc22167	Usher syndrome type-1C-binding protein 1
Acc10007	Pheophorbide a oxygenase, chloroplastic
Acc09174	Fatty acid desaturase, putative
Acc22390	Pentatricopeptide repeat-containing protein
Acc02610	Phosphatidylinositol 4-kinase
Acc12813	Cytochrome P450
Acc13180	Calcium-transporting ATPase
Acc25626	Coffea canephora DH200=94 genomic scaffold, scaffold_11
Acc21022	Photosystem I reaction center subunit psaK family protein
Acc23664	Protein of unknown function (DUF1195)
Acc15244	ATP-dependent RNA helicase, putative
Acc01201	Serine/threonine protein kinase
Acc14955	Endoglucanase
Acc27331	Ferredoxin
Acc28230	Ultraviolet-B-repressible protein
Acc33048	Transcription elongation factor SPT6
Acc18562	Tetratricopeptide repeat (TPR)-like superfamily protein
Acc17967	Copine, putative
Acc15204	Endo-1,3-1,4-beta-d-glucanase, putative
Acc11553	BEST Arabidopsis thaliana protein match is: embryo defective 2170 .
Acc08337	Coffea canephora DH200=94 genomic scaffold, scaffold_35
Acc14588	Armadillo/beta-catenin repeat family protein
Acc16571	Ovate family protein
Acc31310	Peptidyl-prolyl cis-trans isomerase
Acc27336	Protein of unknown function (DUF581)
Acc11787	Disease resistance protein
Acc15755	Kinesin-like protein
Acc32435	Zinc finger CCCH domain protein
Acc16492	Myb family transcription factor family protein
Acc09590	3(2),5-bisphosphate nucleotidase HAL2
Acc11752	Progesterone 5-beta-reductase
Acc17453	Abnormal spindle-like microcephaly-associated-like protein, putative
Acc10037	Heparanase-like protein 3
Acc12504	Coffea canephora DH200=94 genomic scaffold, scaffold_118
Acc32781	Photosystem II core complex proteins psbY
Acc23931	F-box protein FBW2
Acc30618	Kinase family protein
Acc16752	Plant protein of unknown function (DUF863)
Acc14825	NAD(P)H dehydrogenase (quinone)
Acc19509	Serine/arginine repetitive matrix protein 2 isoform 1
Acc29806	GTP-binding RHO-like protein
Acc30580	CONSTANS-like zinc finger protein
Acc06345	Dof zinc finger protein
Acc32152	Protein argonaute
Acc11914	S-adenosyl-L-methionine-dependent methyltransferases superfamily protein
Acc28521	6-phosphofructokinase
Acc29812	Calmodulin-binding protein
Acc12364	WRKY transcription factor, putative
Acc31834	Protein kinase, putative
Acc06697	TCP family transcription factor
Acc26183	Protein argonaute
Acc09005	Zinc ion-binding protein
Acc23932	Phosphate-responsive 1 family protein
Acc12044	Late embryogenesis abundant protein
Acc26649	spiral1
Acc27737	Ribulose bisphosphate carboxylase/oxygenase activase
Acc00902	Zinc finger protein CONSTANS-LIKE 2
Acc31879	Kinase interacting (KIP1-like) family protein
Acc26919	Late embryogenesis abundant protein
Acc20315	Protein IQ-DOMAIN 1
Acc18087	Protein DEHYDRATION-INDUCED 19 like 5
Acc03509	Sorbitol Dehydrogenase family protein
Acc15205	Endo-1,3-1,4-beta-d-glucanase, putative
Acc31786	Maternal effect embryo arrest 59
Acc25813	Chaperone ClpB
Acc06071	Oxygen evolving enhancer protein 1
Acc24778	Coffea canephora DH200=94 genomic scaffold, scaffold_22
Acc28280	Eukaryotic aspartyl protease family protein
Acc22788	Protein of unknown function (DUF581)
Acc04045	Unknown protein
Acc06204	MATE efflux family protein
Acc21478	GDSL esterase/lipase
Acc03251	Starch synthase, chloroplastic/amyloplastic
Acc18998	Ankyrin repeat-containing protein
Acc27890	Cytochrome P450, putative
Acc14004	Coffea canephora DH200=94 genomic scaffold, scaffold_50
Acc24613	GRF1-interacting factor-like protein
Acc28314	TCP family transcription factor
Acc07579	ATP-dependent RNA helicase
Acc26404	Protochlorophyllide reductase
Acc23097	VQ motif-containing protein, putative
Acc07701	Eukaryotic translation initiation factor 4G
Acc19195	Glutathione s-transferase, putative
Acc24993	Receptor-like protein kinase
Acc16224	Cellulose synthase
Acc11162	Glucose-1-phosphate adenylyltransferase
Acc15296	Calcium-dependent phosphotriesterase superfamily protein
Acc28469	Lipid phosphate phosphatase-like protein
Acc22096	ATP/DNA-binding protein
Acc11310	Aspartyl protease-like
Acc17817	Pectin lyase-like superfamily protein
Acc33641	Disease resistance protein
Acc12317	FUNCTIONS IN: molecular_function unknown; INVOLVED IN: biological_process unknown; LOCATED IN: cellular_component unknown; EXPRESSED IN: 25 plant structures; EXPRESSED DURING: 13 growth stages;
Acc23343	Heat shock transcription factor
Acc27762	Subtilisin-like protease
Acc25949	Protein of unknown function, DUF584
Acc26638	Dof zinc finger protein
Acc10015	Glutamine dumper, putative
Acc20266	Coffea canephora DH200=94 genomic scaffold, scaffold_5211
Acc00452	Squamosa promoter binding protein-like protein
Acc06938	Filament-plant-like protein, putative
Acc20753	Urease accessory protein ureG, putative
Acc27839	Chromatin remodeling protein, putative
Acc08685	Aspartic proteinase nepenthesin-1, putative
Acc06191	Protein of Unknown Function (DUF239)
Acc28116	Kinase family protein
Acc28319	Dedicator of cytokinesis 6
Acc01658	DNA-binding protein, putative
Acc04767	Protein of unknown function (DUF620)
Acc16437	Ribulose bisphosphate carboxylase/oxygenase activase
Acc31421	Short hypocotyl in white light1 protein
Acc14297	Calmodulin-binding transcription activator
Acc18382	UDP-glycosyltransferase
Acc25473	BRCT domain-containing family protein
Acc28377	Microtubule-associated protein 70-2
Acc02594	Rhodanese-like domain-containing family protein
Acc10226	EF hand calcium-binding family protein
Acc23247	Coffea canephora DH200=94 genomic scaffold, scaffold_9
Acc20499	Myb family transcription factor family protein
Acc31042	Coffea canephora DH200=94 genomic scaffold, scaffold_105
Acc33064	PsbB mRNA maturation factor Mbb1
Acc09814	12-oxophytodienoate reductase
Acc20987	Photosystem I reaction center subunit III
Acc19846	Receptor-like kinase
Acc05763	Early nodulin-like protein
Acc30120	Nodulin-like / Major Facilitator Superfamily protein
Acc06315	Receptor-like kinase
Acc10240	Receptor-like protein kinase
Acc21498	Histone deacetylase, putative
Acc19273	GRAS family transcription factor
Acc13696	Protochlorophyllide reductase
Acc03298	Pectinesterase
Acc32869	Annexin
Acc20320	ABIL1-like protein
Acc01958	NADP-dependent alkenal double bond reductase
Acc00112	Cyclopropane-fatty-acyl-phospholipid synthase family protein
Acc20587	Oxygen-evolving enhancer 3, chloroplastic
Acc05988	BTB/POZ domain-containing protein
Acc10548	Coffea canephora DH200=94 genomic scaffold, scaffold_7
Acc17628	Subtilisin-like protease
Acc28420	Auxin efflux carrier
Acc01162	Coffea canephora DH200=94 genomic scaffold, scaffold_7
Acc24531	WRKY transcription factor, putative
Acc30203	Kinase family protein
Acc01834	Patellin-like protein
Acc07945	Nucleobase-ascorbate transporter-like protein
Acc27295	Photosystem I reaction center subunit II
Acc28771	DCD (Development and cell death) domain protein
Acc20202	Anthocyanin bHLH transcription factor
Acc20337	Transporter family protein
Acc25981	Aquaporin
Acc13094	Regulator of Vps4 activity in the MVB pathway protein, putative
Acc33344	Coffea canephora DH200=94 genomic scaffold, scaffold_3
Acc05904	Plastid movement impaired 2
Acc33447	FAD/NAD(P)-binding oxidoreductase family protein
Acc02410	UDP-glycosyltransferase
Acc04998	Glycolipid transfer protein (GLTP) family protein
Acc21566	Phosphoglycerate kinase
Acc13181	SAP-like protein BP-73
Acc16705	Light harvesting-like protein
Acc06244	Nodulin MtN21/EamA-like transporter family protein
Acc22273	CASP-like protein
Acc32102	Coffea canephora DH200=94 genomic scaffold, scaffold_24
Acc24339	Glutamate receptor
Acc18804	GRIP and coiled-coil domain-containing protein, putative
Acc15429	RNA-dependent RNA polymerase, putative
Acc28432	Multicopper oxidase LPR1
Acc19649	Rubber elongation factor protein (REF)
Acc10573	Unknown protein
Acc02903	DUF674 family protein
Acc10974	Yth domain-containing protein, putative
Acc17141	RNA polymerase sigma factor
Acc04704	alpha/beta-Hydrolases superfamily protein
Acc03707	NF-X1-type zinc finger protein NFXL2
Acc09093	Armadillo/beta-catenin repeat family protein
Acc20308	Pectinesterase
Acc04618	Glucose-1-phosphate adenylyltransferase
Acc30600	NAC domain protein,
Acc17807	Serine protease
Acc30734	Expansin protein
Acc08977	Calcium-dependent protein kinase, putative
Acc17986	ATP/DNA-binding protein
Acc26532	SOUL heme-binding family protein
Acc00493	MYB family transcription factor
Acc29473	UDP-glycosyltransferase
Acc21276	Lactoylglutathione lyase / glyoxalase I family protein
Acc04567	Auxin response factor
Acc05958	Growth-regulating factor
Acc15301	RNA-dependent RNA polymerase
Acc06418	Unknown protein
Acc15145	Photosystem II reaction center W protein
Acc32863	Sec14p-like phosphatidylinositol transfer family protein
Acc13784	Wound-responsive family protein, putative
Acc12260	Mitochondrial substrate carrier family protein
Acc14243	Photosystem II core complex proteins psbY
Acc23231	Regulator of Vps4 activity in the MVB pathway protein, putative
Acc28651	BEL1-like homeodomain protein
Acc19628	Multidrug resistance protein ABC transporter family protein
Acc06767	Chlorophyll a-b binding protein, chloroplastic
Acc31857	Peroxidase
Acc17206	DNA-damage-repair/toleration protein DRT102, putative
Acc12620	Photosystem I reaction center subunit VI, chloroplastic
Acc32486	Lipoxygenase
Acc16294	Sec14p-like phosphatidylinositol transfer family protein
Acc21171	L-galactose dehydrogenase
Acc21200	Chlorophyll a-b binding protein, chloroplastic
Acc14081	ERD (Early-responsive to dehydration stress) family protein
Acc28508	CLAVATA3/ESR (CLE)-related protein 27
Acc15847	Nudix hydrolase
Acc09909	Pentatricopeptide repeat-containing-like protein
Acc20032	Histone deacetylase complex subunit SAP30
Acc20578	Cysteine-rich receptor-kinase-like protein
Acc07316	Kinesin-like protein
Acc21705	Protochlorophyllide reductase
Acc15848	H+-ATPase family protein
Acc03917	Lycopene beta-cyclase
Acc24156	Cobalt ion binding
Acc08666	Rop guanine nucleotide exchange factor, putative
Acc16318	Heavy metal-associated domain containing protein, expressed
Acc00243	3(2),5-bisphosphate nucleotidase HAL2
Acc30130	ABC transporter family protein
Acc06841	HVA22-like protein
Acc04503	Dehydrin
Acc21010	C2 calcium/lipid-binding plant phosphoribosyltransferase family protein
Acc03882	Cytochrome P450, putative
Acc03191	RNA polymerase sigma factor
Acc13231	Calcium-dependent protein kinase, putative
Acc30682	Cytochrome c6
Acc19222	Peptide methionine sulfoxide reductase msrB
Acc24590	Multiple organellar RNA editing factor 3
Acc21882	Dof zinc finger protein
Acc26920	Dynein light chain 1
Acc23551	Transmembrane protein, putative
Acc31141	RNA-dependent RNA polymerase
Acc10849	Expansin-like protein
Acc19263	Unknown protein
Acc13428	Abscisic acid-insensitive 5-like protein
Acc12169	Homeobox protein, putative
Acc16704	Unknown protein
Acc01770	Vacuolar cation/proton exchanger, putative
Acc12187	Pumilio family protein
Acc03139	Unknown protein
Acc15025	Acyl-CoA N-acyltransferases-like protein
Acc22173	Coffea canephora DH200=94 genomic scaffold, scaffold_2
Acc25394	Small nuclear ribonucleoprotein F
Acc24581	NAC transcription factor-like protein
Acc10275	Formin-like protein
Acc06072	Oxygen evolving enhancer protein 1
Acc12382	BZIP transcription factor
Acc15160	Zinc finger family protein
Acc25233	Auxin response factor
Acc29050	Cytosine-specific methyltransferase
Acc14301	Carboxypeptidase
Acc06062	Dof zinc finger protein
Acc33004	Disease resistance protein
Acc31799	Tetratricopeptide repeat (TPR)-like superfamily protein
Acc24971	Unknown protein
Acc16477	Plant protein of unknown function (DUF641)
Acc16601	Coffea canephora DH200=94 genomic scaffold, scaffold_11
Acc06534	Mitochondrial transcription termination factor family protein
Acc25765	Ethylene-responsive transcription factor, putative
Acc26346	BED zinc finger ;hAT family dimerisation domain
Acc28507	Fiber protein Fb34
Acc09917	serine-rich protein-related
Acc21640	Aminotransferase-like, plant mobile domain family protein
Acc30028	Protein FAM210B
Acc28661	Receptor-like kinase
Acc30362	Thump domain protein, putative
Acc17251	Signal peptidase subunit family protein
Acc05660	Kinase, putative
Acc08391	Peroxiredoxin
Acc15585	Ring finger protein, putative
Acc21444	Chaperone DnaJ
Acc27722	XH/XS domain-containing family protein
Acc13196	EF hand calcium-binding family protein
Acc09025	SAUR-like auxin-responsive protein family
Acc05411	MATE efflux family protein
Acc22320	Methyltransferase
Acc28062	Tubulin beta chain, putative
Acc07549	Ubiquitin-specific protease family C19 protein
Acc25911	Mitogen-activated protein kinase
Acc30940	Growth-regulating factor
Acc06486	Chlorophyll a-b binding protein, chloroplastic
Acc26407	Choline transporter-related family protein
Acc14165	Protein of unknown function (DUF1336)
Acc16722	Ethylene-responsive transcription factor
Acc09214	Cyclic nucleotide-gated ion channel-like protein
Acc10323	Coffea canephora DH200=94 genomic scaffold, scaffold_8
Acc09751	Myb transcription factor
Acc18968	ADP,ATP carrier protein, putative
Acc20636	Tetraspanin family protein
Acc23674	J-domain protein required for chloroplast accumulation response 1
Acc08387	Coffea canephora DH200=94 genomic scaffold, scaffold_45
Acc05691	Nodulin MtN21/EamA-like transporter family protein
Acc06787	ATP-dependent RNA helicase, putative
Acc29296	Isoaspartyl peptidase/L-asparaginase
Acc33226	Leucine-rich repeat/extensin
Acc19341	Multidrug resistance protein ABC transporter family protein
Acc19270	Chlorophyll a-b binding protein, chloroplastic
Acc20036	Homeobox protein BEL1 like
Acc18248	F-box/kelch-repeat protein
Acc12152	Protein CutA
Acc05478	ABC transporter family protein
Acc23502	Acyl:CoA ligase
Acc08608	50S ribosomal protein L7Ae
Acc20749	Chlorophyll a-b binding protein, chloroplastic
Acc08854	Unknown protein
Acc13272	MATE efflux family protein
Acc16478	Maternal effect embryo arrest 59
Acc14982	Allene oxide synthase
Acc18305	Coffea canephora DH200=94 genomic scaffold, scaffold_82
Acc19861	Ankyrin repeat-containing protein, putative
Acc11056	GDSL esterase/lipase
Acc00810	Lectin receptor kinase
Acc15525	Yellow stripe-like transporter 1
Acc23336	Coffea canephora DH200=94 genomic scaffold, scaffold_9
Acc26544	UDP-glycosyltransferase
Acc27586	F-box and Leucine Rich Repeat domains containing protein, putative isoform 1
Acc28926	Unknown protein
Acc01516	Alpha-galactosidase
Acc17646	Fluorescent in blue light, chloroplastic-like protein
Acc33289	Protein of unknown function (DUF3537)
Acc32475	Transcription factor protein
Acc10692	GRIP and coiled-coil domain-containing protein, putative
Acc22787	Acyl-CoA N-acyltransferases superfamily protein, putative
Acc33272	Calcium-dependent lipid-binding domain-containing protein
Acc04715	Calcium-binding EF-hand family protein, putative
Acc22774	Chlorophyllase
Acc21606	Microtubule associated family protein
Acc30229	Domain of Uncharacterized protein function, putative
Acc13413	F-box family protein
Acc03648	Adenine/guanine permease
Acc06255	DNA polymerase lambda
Acc03123	NADP-dependent alkenal double bond reductase
Acc00542	Subtilisin-like protease
Acc29021	Trehalose-6-phosphate synthase, putative
Acc05632	Unknown protein
Acc09123	Myc anthocyanin regulatory protein
Acc29820	Paired amphipathic helix protein Sin3-like 1
Acc00147	UDP-D-glucuronate 4-epimerase
Acc33749	UDP-glucuronic acid decarboxylase 1
Acc20097	Glucan endo-1,3-beta-glucosidase, putative
Acc29456	Transcription factor, putative
Acc05982	BTB/POZ and TAZ domain protein
Acc11910	Endoglucanase
Acc33250	Phosphate import ATP-binding protein PstB
Acc18676	UDP-glycosyltransferase
Acc16630	Pathogenic type III effector avirulence factor Avr AvrRpt-cleavage: cleavage site protein
Acc30633	Protein farnesyltransferase beta-subunit
Acc33317	Geranylgeranyl pyrophosphate synthase
Acc10555	VQ motif-containing protein
Acc30889	C2 domain-containing protein
Acc29219	Aldehyde dehydrogenase family protein
Acc12548	Phospholipase D
Acc09070	Cytochrome P450 family protein
Acc13463	Zinc knuckle (CCHC-type) family protein, putative
Acc15503	Galactosyltransferase family protein
Acc21237	Lung seven transmembrane receptor family protein
Acc06839	HVA22-like protein
Acc12582	Coffea canephora DH200=94 genomic scaffold, scaffold_17
Acc13652	High mobility group family
Acc31339	Lipid phosphate phosphatase-like protein
Acc18244	Protein IQ-DOMAIN 31
Acc07437	Phytosulfokines, putative
Acc18546	Receptor protein kinase-like protein
Acc07195	Serine/threonine-protein kinase pakG
Acc11212	GDSL esterase/lipase
Acc25032	Zinc finger MYND domain-containing protein 15
Acc02569	Seed specific protein Bn15D1B
Acc04565	Filament-plant-like protein
Acc06202	Amine oxidase
Acc17269	Lipoxygenase
Acc00204	Pentatricopeptide repeat (PPR) superfamily protein
Acc23260	Auxin-responsive protein
Acc08030	Gibberellin 20-oxidase family protein
Acc08673	Thioredoxin
Acc12707	B-box zinc finger family protein
Acc33158	Plant/F10N7-170 protein, putative
Acc17832	ADP/ATP carrier protein
Acc30583	Glycerol-3-phosphate dehydrogenase [NAD(+)]
Acc30797	Serpin-like protein
Acc13129	C2 calcium/lipid-binding plant phosphoribosyltransferase family protein
Acc11122	BZIP transcription factor
Acc05815	Receptor-like kinase
Acc25125	Auxin response factor
Acc05754	Protein of unknown function (DUF1997)
Acc17586	Calcium-transporting ATPase
Acc09073	Receptor-like kinase
Acc04339	Acyl carrier protein
Acc27294	Amine oxidase
Acc11213	GDSL esterase/lipase
Acc29529	Cyclin dependent kinase
Acc02039	Proton gradient regulation 5
Acc25284	Flowering locus T
Acc28960	Light harvesting-like protein
Acc02414	Metal-dependent phosphohydrolase HD domain-containing protein
Acc07972	Homeobox associated leucine zipper protein
Acc16731	3-isopropylmalate dehydratase, small subunit
Acc29849	Protein IQ-DOMAIN 31
Acc30944	U-box domain-containing protein
Acc27430	Acetolactate synthase small subunit
Acc22618	Cytokinin riboside 5'-monophosphate phosphoribohydrolase
Acc23291	Glucan endo-1,3-beta-glucosidase, putative
Acc25790	UDP-glycosyltransferase
Acc30193	Tetraspanin family protein
Acc08161	Zinc finger protein, putative
Acc09702	Fumarylacetoacetase family protein
Acc07809	Dormancy/auxin associated protein
Acc10103	RING-H2 finger protein
Acc20139	Unknown protein
Acc00568	Coffea canephora DH200=94 genomic scaffold, scaffold_9
Acc00613	Ethanolamine kinase, putative
Acc15302	RNA-dependent RNA polymerase 6
Acc00703	DNAse I-like superfamily protein
Acc10064	Lysosomal pro-X carboxypeptidase, putative
Acc11909	C2H2-like zinc finger protein
Acc12790	Aminopeptidase
Acc32189	ABC transporter family protein
Acc12848	Coffea canephora DH200=94 genomic scaffold, scaffold_2
Acc16254	Pentatricopeptide repeat-containing protein, putative
Acc31146	Microtubule-associated protein 70-2
Acc32068	Aluminum activated malate transporter family protein
Acc08483	RNA binding protein
Acc21734	Sodium/calcium exchanger family protein
Acc30685	P-loop containing nucleoside triphosphate hydrolases superfamily protein
Acc02117	Cytochrome P450, putative
Acc14025	Glycosyltransferase
Acc04734	Ralf-like 34, putative
Acc29472	Domain of unknown function (DUF1995)
Acc14295	Coffea canephora DH200=94 genomic scaffold, scaffold_74
Acc26020	Glycosyltransferase
Acc27836	Leucine-rich repeat and IQ domain-containing protein 3, putative isoform 3
Acc27296	Lipoxygenase
Acc27049	7-dehydrocholesterol reductase
Acc30506	Pollen Ole e 1 allergen and extensin family protein, putative
Acc15351	UDP-glycosyltransferase
Acc30086	Nucleobase-ascorbate transporter-like protein
Acc15664	Histone deacetylase complex subunit SAP30
Acc30266	Fasciclin-like arabinogalactan family protein
Acc14532	O-acyltransferase WSD1
Acc15295	CP12
Acc27040	Methionyl-tRNA synthetase
Acc30640	Potassium transporter
Acc24908	F-box family protein
Acc13488	Protein LIGHT-DEPENDENT SHORT HYPOCOTYLS 10
Acc24647	Unknown protein
Acc32288	C2H2-like zinc finger protein
Acc21686	Chlorophyll a-b binding protein, chloroplastic
Acc23170	Remorin-related
Acc25804	RAN BINDING protein 1
Acc04818	Epidermal patterning factor-like protein 2
Acc29552	Zinc finger protein, putative
Acc05816	Receptor-like kinase
Acc00831	uv-b-insensitive 4
Acc12033	EF hand calcium-binding protein family, putative
Acc09724	Serine/arginine repetitive matrix protein 2, putative
Acc15453	Coffea canephora DH200=94 genomic scaffold, scaffold_128
Acc20192	Kinase family protein
Acc25713	Nuclear RNA binding protein
Acc11779	UDP-glycosyltransferase
Acc20704	Protein of unknown function (DUF688)
Acc07979	tRNA (Cytosine(34)-C(5))-methyltransferase
Acc08304	Light-regulated
Acc00087	Mannan endo-1,4-beta-mannosidase-like protein
Acc18159	Nodulin MtN21/EamA-like transporter family protein
Acc14813	Potassium transporter
Acc12885	Calcium-transporting ATPase
Acc21709	Pentatricopeptide repeat-containing protein, putative
Acc03447	Kinesin-like protein
Acc19477	Beta-glucosidase
Acc23704	Nucleobase-ascorbate transporter-like protein
Acc27969	Phosphate-responsive 1 family protein
Acc31023	Peptidyl-prolyl cis-trans isomerase
Acc32322	70-kDa heat shock protein
Acc15963	Receptor-like kinase
Acc10936	Ferric reductase oxidase
Acc25963	Myb transcription factor
Acc10532	Esterase OVCA2
Acc10872	Phosphate-responsive 1 family protein
Acc15616	Galactosyltransferase family protein
Acc32015	Photosystem I reaction center subunit IV
Acc18122	Homeobox protein knotted-1, putative
Acc27011	Transmembrane protein 87A
Acc16285	Subtilisin-like protease
Acc28660	Late embryogenesis abundant (LEA) hydroxyproline-rich glycoprotein family
Acc10469	Coffea canephora DH200=94 genomic scaffold, scaffold_7
Acc32591	Heme oxygenase 1
Acc29926	Photosystem I reaction center subunit IV
Acc10818	SecE/sec61-gamma subunit of protein translocation complex protein
Acc28662	Fatty acid desaturase, putative
Acc05209	Magnesium-protoporphyrin IX monomethyl ester [oxidative] cyclase
Acc19295	Photosystem I reaction center subunit V
Acc30226	TOX high mobility group box family member 4-A, putative isoform 4
Acc32775	Receptor-like kinase
Acc18535	Homeobox protein knotted-1, putative
Acc15823	Myb transcription factor
Acc05008	Protein trichome birefringence
Acc02928	Coffea canephora DH200=94 genomic scaffold, scaffold_44
Acc17881	2-oxoglutarate (2OG) and Fe(II)-dependent oxygenase superfamily protein
Acc03057	WRKY transcription factor, putative
Acc20388	Seed specific protein Bn15D1B
Acc05957	receptor like protein 44
Acc31364	TCP family transcription factor
Acc20822	Ribonuclease 3
Acc29449	Trehalose-6-phosphate synthase, putative
Acc08730	Kinase family protein
Acc31049	F-box protein
Acc10050	Peptidyl-prolyl cis-trans isomerase, putative
Acc17356	COP1-interacting protein 7
Acc08844	Small RNA methyltransferase
Acc01338	Gamma-tocopherol methyltransferase
Acc13194	Calmodulin-binding protein
Acc03881	Cytochrome P450, putative
Acc13783	Wound-responsive family protein
Acc19189	Coffea canephora DH200=94 genomic scaffold, scaffold_19
Acc20539	Receptor-like protein kinase
Acc05666	Kinase family protein
Acc25099	E3 ubiquitin-protein ligase
Acc30707	Homeobox protein
Acc12508	Protein NRT1/ PTR FAMILY 1.1
Acc18667	Agmatine deiminase, putative
Acc11230	Protein of unknown function (DUF579)
Acc23528	Protein disulfide isomerase
Acc09880	Senescence/dehydration-associated-like protein
Acc21534	Nucleobase-ascorbate transporter-like protein
Acc28863	Transcriptional corepressor SEUSS
Acc04435	Protein of unknown function, DUF547
Acc07212	Flavin-containing monooxygenase
Acc08754	COP1-interacting-like protein
Acc22345	Transmembrane protein 87A
Acc21381	protein kinase family protein
Acc05679	CASP-like protein
Acc29675	Protein DEHYDRATION-INDUCED 19 like 5
Acc21568	Organic cation/carnitine transporter
Acc20823	Dicer-like protein 3
Acc19961	Homeobox protein knotted-1, putative
Acc19478	Beta-glucosidase
Acc24295	Endoglucanase
Acc02923	Kinesin-like protein
Acc14213	Protein trichome birefringence
Acc20986	Photosystem I reaction center subunit III
Acc24943	Delta(14)-sterol reductase
Acc08822	RING/U-box superfamily protein
Acc05417	Homeobox associated leucine zipper protein
Acc08086	Plastid-lipid associated protein PAP / fibrillin family protein
Acc09987	Non-specific serine/threonine protein kinase
Acc32126	Protein kinase, putative, expressed
Acc20316	Protein IQ-DOMAIN 1
Acc13456	Alpha-1B-glycoprotein
Acc24728	Ycf20-like protein
Acc30684	Pathogenesis-related thaumatin family protein
Acc02821	LOB domain-containing protein, putative
Acc01897	Receptor protein kinase-like
Acc19507	Protein of unknown function (DUF506)
Acc03012	Ferritin
Acc31539	Receptor-like kinase
Acc13855	ADP,ATP carrier protein, putative
Acc11763	MYB-related transcription factor
Acc28186	Disease resistance RPP13-like protein 4
Acc31493	S-acyltransferase
Acc25120	Receptor-like kinase
Acc14526	RING-finger ubiquitin ligase
Acc31791	MYB transcription factor
Acc28858	Protein IQ-DOMAIN 31
Acc31925	Protein of unknown function, DUF538
Acc05136	Chlorophyll a-b binding protein, chloroplastic
Acc15970	Serine/threonine-protein kinase
Acc19481	Fiber protein Fb34
Acc32862	Potassium transporter
Acc18910	Phospholipase A1
Acc02013	Coffea canephora DH200=94 genomic scaffold, scaffold_72
Acc06452	Photosystem I reaction center subunit psaK family protein
Acc19958	Stay-green protein
Acc04294	Photosystem I reaction center subunit II
Acc15024	Protein phosphatase-2c, putative
Acc27304	BRI1 kinase inhibitor 1
Acc19293	Glutamate receptor
Acc03108	Trigger factor-like protein, putative
Acc02804	Wound-induced protein 1-like protein
Acc20868	Peptidyl-prolyl cis-trans isomerase
Acc13179	Calcium-transporting ATPase
Acc32135	Nucleobase-ascorbate transporter-like protein
Acc29607	Copine, putative
Acc02809	Laccase
Acc04340	Sodium/hydrogen exchanger
Acc28712	Neuferricin
Acc03179	Lipid A export ATP-binding/permease protein MsbA
Acc03257	Small heat shock protein
Acc08148	NHL repeat-containing protein
Acc30459	Acyl-activating enzyme 17
Acc30518	Protein of unknown function (DUF 3339)
Acc31367	Delta(24)-sterol reductase
Acc03301	CCT motif family protein
Acc13145	Protein TRANSPARENT TESTA 1
Acc25834	Class I heat shock protein
Acc18304	Coffea canephora DH200=94 genomic scaffold, scaffold_82
Acc19379	Microtubule associated family protein
Acc30767	UDP-glycosyltransferase
Acc30098	Protein argonaute
Acc29604	At5g61865
Acc03992	50S ribosomal-like protein, putative
Acc00470	GRAS family transcription factor
Acc31117	Mediator of RNA polymerase II transcription subunit 26, putative
Acc10851	NAC domain-containing protein, putative
Acc33391	Fasciclin-like arabinogalactan protein
Acc03838	Glutathione S-transferase
Acc15290	DNA mismatch repair protein MutS
Acc14798	Peroxidase
Acc00660	Bifunctional inhibitor/lipid-transfer protein/seed storage 2S albumin superfamily protein
Acc15251	Bidirectional sugar transporter
Acc09545	Telomerase activating protein Est1, putative
Acc16470	Kinase family protein
Acc21688	B3 domain-containing transcription factor VAL3
Acc32296	Myb family transcription factor family protein
Acc23099	Glutamate synthase, putative
Acc07557	Calcium-binding family protein
Acc29585	4-coumarate:CoA ligase
Acc11205	Armadillo repeat-containing protein, putative
Acc14826	NAD(P)H dehydrogenase (quinone)
Acc19620	Mitochondrial transcription termination factor family protein
Acc08596	far-red elongated hypocotyl 1
Acc21308	Katanin p60 ATPase-containing subunit, putative
Acc07678	Coffea canephora DH200=94 genomic scaffold, scaffold_44
Acc05159	Leucine-rich repeat receptor-like protein kinase family protein
Acc20967	BZIP transcription factor family protein
Acc21234	Separase, putative
Acc13320	EEF1A lysine methyltransferase 1
Acc17148	Glutathione s-transferase, putative
Acc10504	Glucan endo-1,3-beta-glucosidase, putative
Acc11383	Coffea canephora DH200=94 genomic scaffold, scaffold_75
Acc13075	Auxin-responsive protein
Acc11380	Ultraviolet-B-repressible protein
Acc12700	UDP-Glycosyltransferase superfamily protein
Acc13647	Galactosyltransferase family protein
Acc14814	RAN BINDING protein 1
Acc31077	Pyridine nucleotide-disulfide oxidoreductase domain-containing 2
Acc19427	Thiamine thiazole synthase, chloroplastic
Acc33615	Multidrug resistance protein ABC transporter family protein
Acc29072	Coffea canephora DH200=94 genomic scaffold, scaffold_25
Acc07854	P-loop containing nucleoside triphosphate hydrolases superfamily protein
Acc07314	BZIP transcription factor
Acc08879	Disease resistance protein
Acc04354	Acyl-CoA-binding domain protein
Acc23688	RING/U-box superfamily protein isoform 1
Acc25749	6-phosphogluconate dehydrogenase
Acc25213	Katanin p60 ATPase-containing subunit, putative
Acc15530	Zinc finger matrin-type protein 1, putative isoform 1
Acc21891	Lipid A export ATP-binding/permease protein MsbA
Acc12711	GAGA-binding transcriptional activator
Acc24164	Chlorophyll a-b binding protein, chloroplastic
Acc26546	UDP-glycosyltransferase
Acc01458	UMP-CMP kinase
Acc16771	Transcriptional corepressor SEUSS
Acc03204	Vacuolar iron transporter-like protein
Acc33146	vesicle associated protein
Acc18215	Nodulin-like / Major Facilitator Superfamily protein
Acc10967	Protein kinase
Acc08782	Long-chain-fatty-acid CoA ligase, putative
Acc22833	Dehydroquinate dehydratase/shikimate dehydrogenase
Acc22166	Tetratricopeptide repeat (TPR)-like superfamily protein
Acc09613	Sugar transporter, putative
Acc09100	Kinase family protein
Acc26476	Chlorophyll a-b binding protein, chloroplastic
Acc25267	FAD-binding berberine family protein
Acc29938	Tetratricopeptide repeat (TPR)-like superfamily protein
Acc07793	Amidohydrolase family protein
Acc22825	Plant/F10N7-170 protein, putative
Acc23186	Transcription factor protein
Acc25613	2-oxoglutarate (2OG) and Fe(II)-dependent oxygenase superfamily protein
Acc03890	Tubulin beta chain, putative
Acc25860	Expansin
Acc16452	Aldehyde oxidase, putative
Acc29838	H+-ATPase family protein

## Sheet: 3D downET & upMCP
756 genes downregulated by ET and upregulated by 1-MCP at 3D time point
Acc00505	Homeobox-leucine zipper protein family
Acc03233	Calcium-binding endonuclease/exonuclease/phosphatase family
Acc02955	Laccase
Acc15215	Unknown protein
Acc07224	Protein kinase family protein
Acc03614	Nucleotide-diphospho-sugar transferase family protein
Acc23319	Kinase family protein
Acc17513	Auxin induced-like protein
Acc27290	Xyloglucan-specific endoglucanase inhibitor protein
Acc31125	Acyl-coenzyme A oxidase
Acc31314	tRNA isopentenyltransferase
Acc06893	Zinc-finger protein
Acc02525	Alcohol dehydrogenase-like protein
Acc12884	O-fucosyltransferase family protein
Acc01577	Cytochrome P450
Acc07451	Basic helix-loop-helix DNA-binding superfamily protein, putative
Acc14948	Tyrosine-protein phosphatase
Acc17473	WRKY family transcription factor
Acc14468	EIN3-binding F-box 1-like protein
Acc05331	Cinnamate:CoA ligase
Acc11583	Transcription factor, putative
Acc30990	Protein of unknown function (DUF579)
Acc01537	Laccase
Acc22724	Phosphoribulokinase
Acc15249	Magnesium/proton exchanger, putative
Acc09429	23 kDa jasmonate-induced protein
Acc15015	Wound-responsive family protein
Acc22722	NBS-LRR disease resistance protein
Acc26646	PsbP-like protein 1
Acc15786	Trehalose 6-phosphate phosphatase
Acc18062	GDSL esterase/lipase
Acc09379	Xyloglucan endotransglucosylase/hydrolase
Acc17375	Arf GTPase activating protein
Acc24181	Universal stress family protein
Acc27637	Protein IQ-DOMAIN 1
Acc05219	Pathogenesis-related thaumatin family protein
Acc29093	Glycine dehydrogenase decarboxylating protein
Acc27849	Wound-induced protein 1-like protein
Acc11191	Non-symbiotic hemoglobin, putative
Acc26748	Inactive poly [ADP-ribose] polymerase RCD1
Acc21908	Unknown protein
Acc00908	Cysteine and histidine-rich protein 1, putative
Acc33359	Vacuole membrane 1
Acc24472	Cytochrome P450 protein
Acc28966	Beta-amylase
Acc11529	Aldehyde dehydrogenase
Acc18863	Coffea canephora DH200=94 genomic scaffold, scaffold_19
Acc18497	Late embryogenesis abundant protein
Acc20609	Transmembrane protein, putative
Acc16406	Endoglucanase
Acc21162	Pathogenesis-related protein 1
Acc04573	Cytochrome P450, putative
Acc24455	Myb/SANT-like DNA-binding domain protein
Acc26595	Protein kinase-like protein
Acc11757	Cytochrome P450, putative
Acc25010	Inositol-1-monophosphatase family protein
Acc16312	Beta-galactosidase
Acc05198	Kinesin-like protein
Acc25541	Gtpase activating protein, putative
Acc33734	Glycine dehydrogenase decarboxylating protein
Acc07054	Transcription factor
Acc03950	Unknown protein
Acc12756	Inorganic pyrophosphatase 2
Acc23576	SAUR-like auxin-responsive protein family
Acc06104	Anti-Muellerian hormone type-2 receptor
Acc11894	Peroxidase
Acc00818	Fatty acid desaturase
Acc04799	Phytosulfokines 3-like protein
Acc23387	LURP-one-related 6
Acc13659	Vascular-related unknown protein 1
Acc28025	Cytochrome P450
Acc30862	Class I glutamine amidotransferase-like superfamily protein
Acc29017	Lipid A export ATP-binding/permease protein MsbA
Acc32814	Pectin lyase-like superfamily protein
Acc04796	Coffea canephora DH200=94 genomic scaffold, scaffold_6
Acc29012	BHLH transcription factor
Acc00384	Auxin-regulated gene involved in organ size
Acc21049	Coffea canephora DH200=94 genomic scaffold, scaffold_1
Acc06448	FAD-binding Berberine family protein
Acc32723	WRKY family transcription factor
Acc20380	Response to low sulfur protein, putative
Acc31222	ACT domain-containing protein
Acc22629	Benzyl alcohol O-benzoyltransferase
Acc32800	Octicosapeptide/Phox/Bem1p domain-containing family protein
Acc29538	Serine-rich protein
Acc20289	Abscisic acid receptor
Acc23365	Brevis radix-like protein
Acc07786	Purple acid phosphatase
Acc04179	Ethylene receptor
Acc12377	Nucleotide-diphospho-sugar transferase family protein
Acc32013	Protein of unknown function (DUF3741)
Acc15341	CTP synthase
Acc26485	Serine-rich protein-related, putative
Acc06350	NAC domain protein,
Acc22821	Glutamine synthetase
Acc11096	F-box protein PP2
Acc22633	Benzyl alcohol O-benzoyltransferase
Acc04082	NAC domain protein
Acc32276	Chitinase
Acc24648	Cyclin-dependent protein kinase inhibitor Siamese
Acc22082	Nuclear factor Y subunit C
Acc10185	Alpha/beta hydrolase family protein
Acc22631	Benzyl alcohol O-benzoyltransferase
Acc24662	Pectate lyase
Acc06142	NAC domain-containing protein, putative
Acc13604	Fimbrin-like family protein
Acc06349	Cytochrome P450, putative
Acc22579	Reversion-to-ethylene sensitivity1-like protein
Acc11247	WRKY transcription factor, putative
Acc24628	Protein kinase like protein
Acc23323	1-aminocyclopropane-1-carboxylate oxidase 1
Acc17519	pumilio 18
Acc21404	Trichome birefringence-like protein
Acc06388	14-3-3 protein, putative
Acc00669	Heparanase-like protein 3
Acc03557	Invertase/pectin methylesterase inhibitor family protein
Acc06176	Pectin lyase-like superfamily protein
Acc14204	Pectin lyase-like superfamily protein
Acc08181	Lipase
Acc10566	Heavy-metal-associated domain-containing family protein
Acc09700	Coffea canephora DH200=94 genomic scaffold, scaffold_12
Acc28108	Bifunctional inhibitor/lipid-transfer protein/seed storage 2S albumin superfamily protein
Acc15448	Calcium lipid binding protein, putative
Acc20968	WRKY transcription factor, putative
Acc30152	Cytokinin riboside 5'-monophosphate phosphoribohydrolase-like
Acc28538	myb-like transcription factor family protein
Acc10927	MBOAT (Membrane bound O-acyl transferase)-like protein
Acc20244	Beta-carotene hydroxylase
Acc11129	Cysteine proteinase
Acc09652	Serine/threonine-protein kinase
Acc31605	Thiamin pyrophosphokinase, putative
Acc29568	Hydroxycinnamoyl-CoA shikimate/quinate hydroxycinnamoyltransferase
Acc30956	BTB/POZ and TAZ domain protein
Acc07415	Indole-3-acetic acid-amido synthetase GH3.3, putative
Acc24960	Receptor-like kinase
Acc10753	Receptor-like protein kinase
Acc06446	2-oxoglutarate-dependent dioxygenase
Acc33424	Chaperone protein DNAj, putative
Acc03241	Naringenin,2-oxoglutarate 3-dioxygenase
Acc11792	Protein CYPRO4
Acc32888	Phosphate transporter PHO1-like protein
Acc16831	Plant/T7H20-70 protein
Acc05028	Peroxidase
Acc32569	Early nodulin-93
Acc14160	Actin cross-linking protein, putative
Acc21999	Ring finger protein, putative
Acc29209	Ethylene-responsive transcription factor
Acc07120	Disease resistance-responsive (Dirigent-like protein) family protein
Acc18007	Heavy metal-associated protein
Acc19064	receptor lectin kinase
Acc17616	Pectinesterase
Acc29670	F21B7.33
Acc23702	Dof zinc finger protein
Acc28414	Phytanoyl-CoA dioxygenase domain-containing protein 1
Acc08530	Phenylalanine ammonia-lyase
Acc15262	GTP pyrophosphokinase
Acc06016	Cysteine protease, putative
Acc05203	SAUR-like auxin-responsive family protein
Acc04318	Peptide methionine sulfoxide reductase msrB
Acc28672	Cytokinin riboside 5'-monophosphate phosphoribohydrolase
Acc25835	UDP-glycosyltransferase
Acc07850	Sodium/hydrogen exchanger
Acc13639	WRKY family transcription factor
Acc13109	Acyl ACP-thioesterase
Acc05550	Glycerophosphodiester phosphodiesterase, putative
Acc14106	Cytochrome P450
Acc29730	Ethylene-responsive transcription factor
Acc32223	Hydroxyproline-rich glycoprotein
Acc29001	AT hook motif DNA-binding family protein
Acc09692	Auxin induced-like protein
Acc26399	NAC domain protein
Acc08682	Expansin
Acc26295	Cytochrome P450, putative
Acc08308	Ethylene-responsive transcription factor
Acc24397	Endochitinase (Chitinase)
Acc10635	Dihydroflavonol-4-reductase
Acc29113	6-phosphofructokinase
Acc25416	Unknown protein
Acc25492	Ethylene-responsive transcription factor
Acc14286	HCP family protein with MYND-type zinc finger protein
Acc15874	Beta-amylase
Acc05367	Nudix hydrolase-like protein
Acc19908	Trehalose 6-phosphate phosphatase
Acc29550	PPPDE thiol peptidase family protein, putative
Acc31197	Mediator of RNA polymerase II transcription subunit 18, putative
Acc27584	Cyclin-dependent protein kinase inhibitor SMR13
Acc11893	Expansin
Acc21417	GDSL esterase/lipase
Acc00155	Plant protein of unknown function (DUF247)
Acc28027	Flavonoid 3'-hydroxylase
Acc02290	B12D protein
Acc03419	Beta-carotene hydroxylase
Acc31258	Isoprenylcysteine alpha-carbonyl methylesterase ICME protein
Acc21466	Transcription factor, putative
Acc09681	Serine acetyltransferase
Acc05650	Cyclin-dependent protein kinase inhibitor SMR6
Acc21512	Protein FANTASTIC FOUR 3
Acc15247	Alpha/beta-Hydrolases superfamily protein
Acc08307	Mei2-like protein
Acc29895	Coffea canephora DH200=94 genomic scaffold, scaffold_11
Acc29205	Coffea canephora DH200=94 genomic scaffold, scaffold_288
Acc31400	Homeobox protein, putative
Acc16695	Beta-amylase
Acc26425	NAC domain protein,
Acc00173	High mobility group B-like protein
Acc25980	CHY zinc finger family protein, expressed
Acc20617	Coffea canephora DH200=94 genomic scaffold, scaffold_4
Acc15991	Protein zinc induced facilitator-like 1
Acc10529	6-phosphofructokinase
Acc03135	Pectinesterase inhibitor
Acc05818	PI-PLC X domain-containing protein
Acc14224	BTB/POZ domain-containing protein
Acc13058	Nucleotide-diphospho-sugar transferase superfamily protein
Acc10024	Sarcosine oxidase, putative
Acc24523	MYB-related transcription factor
Acc14884	Protein kinase
Acc01859	Saposin B domain protein
Acc00743	1-deoxy-D-xylulose-5-phosphate synthase
Acc30267	Coffea canephora DH200=94 genomic scaffold, scaffold_36
Acc04619	Mannan endo-1,4-beta-mannosidase-like protein
Acc13055	MATE efflux family protein
Acc27291	Xyloglucan-specific endoglucanase inhibitor protein
Acc30273	Expansin
Acc24995	1-aminocyclopropane-1-carboxylate oxidase
Acc27529	Phosphatase 2C family protein
Acc04755	Isoaspartyl peptidase/L-asparaginase
Acc17357	NAC domain protein
Acc27988	Cell cycle regulated microtubule associated protein, putative
Acc19452	Wound-responsive family protein
Acc06038	Heat shock transcription factor
Acc26059	Unknown protein
Acc06898	Amino acid permease family protein
Acc03980	Coffea canephora DH200=94 genomic scaffold, scaffold_5
Acc06033	Lipase
Acc09589	Glycine-rich protein
Acc32598	EIN3-binding F-box 1-like protein
Acc18369	Adenine nucleotide alpha hydrolases-like superfamily protein, putative
Acc08455	UDP-glycosyltransferase
Acc26215	Photosystem I subunit O
Acc08507	AP2-like ethylene-responsive transcription factor
Acc23865	Glutamyl-tRNA reductase
Acc10336	Cyclin dependent kinase inhibitor
Acc14923	Coffea canephora DH200=94 genomic scaffold, scaffold_12
Acc07250	SBP (S-ribonuclease binding protein) family protein
Acc19348	Sec14p-like phosphatidylinositol transfer family protein
Acc24769	Receptor-like kinase
Acc12471	Potassium channel
Acc08594	Gibberellin 3-beta-dioxygenase 2-1
Acc25935	Pectinesterase 11-like protein
Acc01513	Expansin
Acc18143	Carbonic anhydrase
Acc17258	Glycogenin-1
Acc11463	Neutral/alkaline invertase
Acc01314	Response to low sulfur protein, putative
Acc05955	1-aminocyclopropane-1-carboxylate synthase
Acc07338	BURP domain protein RD22
Acc33398	Cellulose synthase, putative
Acc09377	Transcription factor bHLH91
Acc09744	Arogenate/prephenate dehydratase
Acc17707	Inorganic pyrophosphatase 2
Acc03234	Ovate transcriptional repressor
Acc03558	Invertase/pectin methylesterase inhibitor family protein
Acc13940	Pectin lyase-like superfamily protein
Acc16416	Zinc finger protein CONSTANS
Acc11748	Acyl-CoA-binding domain protein
Acc23512	Ascorbate oxidase
Acc23517	Late embryogenesis abundant protein-like protein
Acc19384	SWIB/MDM2 domain protein
Acc21513	Ferredoxin family protein
Acc06386	S-adenosyl-L-methionine-dependent methyltransferases superfamily protein
Acc12693	Sec14p-like phosphatidylinositol transfer family protein
Acc06555	Chromosome 3B, genomic scaffold, cultivar Chinese Spring
Acc23914	Unknown protein
Acc27491	Ethylene receptor, putative
Acc17105	O-fucosyltransferase family protein
Acc10736	Beta-galactosidase
Acc12003	BES1/BZR1 homolog 1
Acc12764	Beta-galactosidase
Acc09965	EIN3-binding F-box 1-like protein
Acc07755	E3 ubiquitin ligase BIG BROTHER-related
Acc08454	UDP-glycosyltransferase
Acc08831	Ethylene-responsive transcription factor ERF062
Acc18096	Receptor lectin kinase family protein
Acc02020	plastid-specific 50S ribosomal protein 5
Acc01183	Kinase interacting (KIP1-like) family protein
Acc09647	Transcription factor, putative
Acc28685	Benzyl alcohol O-benzoyltransferase
Acc32390	Flavonoid 3',5'-hydroxylase
Acc33190	Pathogenesis-related homeodomain-like protein
Acc19735	3-ketoacyl-CoA synthase
Acc20142	LEM3 (Ligand-effect modulator 3) family protein
Acc11029	Cysteine synthase
Acc28385	Nudix hydrolase
Acc24962	Pectate lyase
Acc17804	Kelch repeat-containing F-box family protein
Acc09146	Ubiquitin conjugating enzyme E2
Acc13005	Beta-galactosidase
Acc23026	Subtilisin-like protease
Acc19685	WRKY family transcription factor
Acc28384	Unknown protein
Acc03147	Peptidyl-prolyl cis-trans isomerase
Acc17852	Coffea canephora DH200=94 genomic scaffold, scaffold_2
Acc20336	P-loop containing nucleoside triphosphate hydrolases superfamily protein, putative
Acc19611	Sugar transporter SWEET
Acc24592	Ethylene-responsive transcription factor
Acc17440	Protein translation factor SUI1 like
Acc09209	Abscisic acid receptor
Acc31180	C2 domain-containing family protein
Acc31275	AP2/B3 transcription factor family protein
Acc02730	Trehalose 6-phosphate phosphatase
Acc06303	Homeobox leucine zipper family protein
Acc08288	NAC domain-containing protein, putative
Acc27315	Glycoprotein membrane GPI-anchored
Acc29508	Glycine dehydrogenase decarboxylating protein
Acc29493	Cytochrome P450 family ABA 8'-hydroxylase
Acc30880	Heavy-metal-associated domain-containing family protein
Acc31100	Zinc finger-homeodomain protein 1
Acc09472	Lipid binding protein, putative
Acc18026	Self-incompatibility ribonuclease
Acc04519	Ring finger protein, putative
Acc19207	Gibberellin 3-beta-dioxygenase 2-1
Acc06400	Homeobox leucine-zipper protein
Acc17858	LURP-one-like protein
Acc18180	ARM repeat superfamily protein
Acc14713	RPM1 interacting protein 4 transcript protein
Acc00093	Protein RETICULATA, chloroplastic
Acc21795	Purple acid phosphatase
Acc19234	Trichome birefringence-like protein
Acc08867	Transcription factor protein
Acc04672	Unknown protein
Acc20943	Phenylalanine ammonia-lyase
Acc27102	Protein of unknown function, DUF538
Acc11845	BZIP transcription factor family protein
Acc20298	Glutamate synthase, putative
Acc06342	Ribonuclease
Acc21012	2-succinylbenzoate--CoA ligase
Acc31316	Coffea canephora DH200=94 genomic scaffold, scaffold_5
Acc18303	Cyclin-dependent kinase
Acc22577	Late embryogenesis abundant hydroxyproline-rich glycoprotein family, putative
Acc24214	nodulin MtN21 /EamA-like transporter family protein
Acc25256	UDP-D-xylose 4-epimerase
Acc17182	Protein of unknown function (DUF581)
Acc13618	Tyrosine-protein phosphatase
Acc21976	ARM repeat superfamily protein
Acc14442	Early nodulin-93
Acc04566	SAUR-like auxin-responsive protein family
Acc08219	Short-chain dehydrogenase/reductase family protein
Acc30167	Hydroxyproline-rich glycoprotein
Acc09531	Receptor-like kinase
Acc02250	Rhomboid family protein
Acc16838	Tropinone reductase, putative
Acc01839	F-box/LRR repeat protein
Acc00011	Glutathione S-transferase
Acc00132	Receptor-like kinase
Acc21552	SBP (S-ribonuclease-binding protein) family protein, putative
Acc25153	Protein of unknown function (DUF688)
Acc13546	Glutathione s-transferase, putative
Acc24562	Beta xylosidase
Acc13225	Microtubule-associated protein 70-2
Acc23284	MATE efflux family protein
Acc17730	Protein CHUP1, chloroplastic
Acc18073	Pectate lyase
Acc21760	2-oxoglutarate-dependent dioxygenase
Acc01565	Trichome birefringence-like protein
Acc11711	Oligopeptide transporter, putative
Acc12589	Auxin-responsive protein
Acc26296	Cytochrome P450, putative
Acc19788	Alpha/beta-Hydrolases superfamily protein
Acc32274	Chitinase
Acc13660	Nutrient reservoir, putative
Acc03656	Wound-induced protein 1-like protein
Acc06941	Basic helix-loop-helix DNA-binding superfamily protein, putative
Acc28455	Acyl-acyl carrier thioesterase
Acc07102	Ribosome-binding factor A, putative
Acc14997	Cyclin family protein
Acc02732	Sugar phosphate exchanger 3
Acc20575	Peroxidase
Acc10366	Ammonium transporter
Acc20991	2-oxoglutarate (2OG) and Fe(II)-dependent oxygenase superfamily protein
Acc13549	Endoplasmic oxidoreductin-1
Acc04114	Unknown protein
Acc02263	Zinc-finger domain of monoamine-oxidase A repressor R1 protein
Acc02890	Unknown protein
Acc32592	SPX domain-containing family protein
Acc30432	Fatty acid desaturase
Acc23221	Serinc-domain containing serine and sphingolipid biosynthesis protein
Acc14348	Xyloglucan endotransglucosylase/hydrolase
Acc17983	CASP-like protein
Acc31801	RING finger protein
Acc31075	Sec14p-like phosphatidylinositol transfer family protein
Acc21972	Dynein light chain
Acc20915	Unknown protein
Acc32677	Xyloglucan endotransglucosylase/hydrolase
Acc12016	Allene oxide synthase
Acc04317	SAC3/GANP/Nin1/mts3/eIF-3 p25 family protein
Acc04157	S-adenosyl-L-methionine-dependent methyltransferases superfamily protein
Acc07537	Unknown protein
Acc20453	High-affinity nitrate transporter 2.2
Acc21932	Geranylgeranyl reductase
Acc28540	AP2/B3 transcription factor family protein
Acc22180	Protein of unknown function, DUF642
Acc21535	Arogenate dehydratase/prephenate dehydratase
Acc03161	UDP-glycosyltransferase
Acc30541	Calmodulin-like protein
Acc23652	Leucine carboxyl methyltransferase
Acc05783	Zinc finger protein, putative
Acc13674	Core-2/I-branching beta-1,6-N-acetylglucosaminyltransferase family protein
Acc20533	Unknown protein
Acc21588	Pectinesterase
Acc19340	Serine acetyltransferase
Acc06766	Lipid transfer protein
Acc19674	Alpha/beta-Hydrolases superfamily protein
Acc22991	Glutamate synthase, putative
Acc10058	Serine-rich family protein
Acc26631	Unknown protein
Acc24159	Galactosyltransferase family protein
Acc11477	Transmembrane protein 50a, putative
Acc25161	Coffea canephora DH200=94 genomic scaffold, scaffold_112
Acc10049	BnaA03g21440D protein
Acc14463	SPX domain-containing family protein
Acc28077	Ethylene-responsive transcription factor
Acc19235	Trichome birefringence-like protein
Acc22763	Auxin-responsive protein
Acc07642	S-adenosyl-L-methionine-dependent methyltransferases superfamily protein
Acc14797	Methyltransferase-like protein
Acc26510	RING zinc finger protein
Acc28843	C2 calcium/lipid-binding plant phosphoribosyltransferase family protein
Acc14746	Transcription factor, putative
Acc19437	Thioredoxin
Acc30666	Galacturonosyltransferase 8
Acc23599	Leucine-rich repeat (LRR) family protein
Acc04852	Coffea canephora DH200=94 genomic scaffold, scaffold_55
Acc27868	Expansin
Acc14530	BnaC08g47150D protein
Acc12228	Tryptophan aminotransferase
Acc27376	CBL-interacting serine/threonine-protein kinase
Acc21829	RING/U-box superfamily protein
Acc02787	Expansin
Acc26021	Protein glycosylationmyb-like TTH transcriptional regulator
Acc01023	Phosphatidylinositol transfer protein, putative
Acc22141	WRKY transcription factor
Acc32472	Kinase family protein
Acc32304	Branched-chain-amino-acid aminotransferase-like protein
Acc00775	1-deoxy-D-xylulose-5-phosphate synthase
Acc08731	Ring finger protein, putative
Acc26099	E3 ubiquitin ligase BIG BROTHER-like protein
Acc29689	Pectate lyase
Acc06178	S-ribonuclease binding protein
Acc21454	Coffea canephora DH200=94 genomic scaffold, scaffold_219
Acc30437	Protein trichome birefringence
Acc27278	FAD-binding Berberine family protein
Acc07719	Phospholipase family protein
Acc24077	Kinase, putative
Acc33466	SAUR-like auxin-responsive protein family
Acc04934	Heavy-metal-associated domain-containing family protein
Acc06784	ABC transporter family protein
Acc33071	Calmodulin-binding transcription activator
Acc16654	Electron transport complex protein rnfC, putative isoform 1
Acc22007	Boron transporter
Acc29536	Sterile alpha motif (SAM) domain-containing protein
Acc10316	RING/U-box superfamily protein, putative
Acc33014	Transcription factor
Acc22468	Exostosin family protein
Acc23338	Cytokinin oxidase/dehydrogenase
Acc21054	Zinc finger protein
Acc24404	MADS-box transcription factor family protein
Acc11718	Receptor protein kinase, putative
Acc03530	Oxygen-dependent choline dehydrogenase
Acc08989	Protein ARABIDILLO 1
Acc08461	Aquaporin
Acc15397	Zinc transporter protein
Acc16572	Kinase, putative
Acc13335	TPX2 (Targeting protein for Xklp2) family protein
Acc21247	Glutelin type-A 1
Acc17467	Arogenate/prephenate dehydratase
Acc09267	Protease inhibitor/seed storage/lipid transfer family protein
Acc14176	Reductase 1
Acc18056	ABC1 protein kinase
Acc32880	Coffea canephora DH200=94 genomic scaffold, scaffold_50
Acc14107	18S pre-ribosomal assembly protein gar2
Acc17015	Phosphatidylinositol-4-phosphate 5-kinase
Acc21623	Protein of unknown function, DUF584
Acc18830	Coffea canephora DH200=94 genomic scaffold, scaffold_76
Acc22636	Benzyl alcohol O-benzoyltransferase
Acc32210	Cytokinin riboside 5'-monophosphate phosphoribohydrolase-like
Acc18152	Kinase family protein
Acc15265	Ethylene-responsive transcription factor
Acc23388	LURP-one-related 6
Acc29566	Chaperone protein dnaJ
Acc09676	Heavy metal-associated protein
Acc17489	RING/U-box superfamily protein
Acc00510	AP2-like ethylene-responsive transcription factor
Acc13730	Domain of unknown function (DUF1995)
Acc00921	Protein ELF4-LIKE 4
Acc05474	S-adenosyl-L-methionine-dependent methyltransferases superfamily protein
Acc17878	VQ motif-containing protein, putative
Acc10317	Transcription factor
Acc04430	Cellulose synthase
Acc13316	Regulator of chromosome condensation (RCC1) family protein
Acc30921	Legume-specific protein
Acc03481	Heat shock transcription factor
Acc06289	Exocyst complex component 84B
Acc33739	tRNA isopentenyltransferase
Acc09940	Cytochrome P450
Acc04758	MFP1 attachment factor 1
Acc26868	Coffea canephora DH200=94 genomic scaffold, scaffold_2
Acc08593	Gibberellin 3-beta-dioxygenase 2-1
Acc15789	C2H2-like zinc finger protein
Acc10048	BnaA03g21440D protein
Acc20475	Zinc finger family protein
Acc10617	4,5-DOPA dioxygenase extradiol-like protein
Acc29841	Nitrate transporter 1.2-like protein
Acc07074	BnaA01g05330D protein
Acc17732	Acid phosphatase-like protein 1
Acc00767	NAC domain protein,
Acc26031	Protein kinase
Acc32636	Terpene synthase
Acc33607	Unknown protein
Acc11890	RING zinc finger protein, putative
Acc24981	Auxin-regulated gene involved in organ size
Acc09638	C2H2 zinc finger protein
Acc05319	3-hydroxy-3-methylglutaryl coenzyme A reductase
Acc12106	Amino acid permease
Acc27540	Auxin Efflux Carrier
Acc00026	dTDP-glucose 4,6-dehydratase 1
Acc03981	Chromosome 3B, genomic scaffold, cultivar Chinese Spring
Acc24485	Diacylglycerol acyltransferase
Acc30413	Kinase family protein
Acc13905	Cysteine protease
Acc25831	PAR1 protein
Acc17728	GDSL esterase/lipase
Acc07445	Pathogenesis-related protein 1
Acc15398	Zinc transporter protein
Acc25869	Phosphatase 2C family protein
Acc02801	Amino acid transporter, putative
Acc29797	Kinase family protein
Acc16784	Nucleotide binding, putative
Acc23889	AT hook motif DNA-binding family protein
Acc07000	mRNA, clone: RTFL01-34-C05
Acc07539	D-arabinono-1,4-lactone oxidase family protein
Acc16302	Jasmonate zim-domain protein
Acc22802	Haloacid dehalogenase-like hydrolase
Acc01256	Ras-like protein
Acc15592	Ethylene-responsive transcription factor ERF061
Acc19795	Indole-3-acetic acid-amido synthetase GH3.3, putative
Acc29455	Lysine-specific demethylase REF6
Acc30513	Alcohol dehydrogenase
Acc31466	14-3-3 protein, putative
Acc29509	Glycine dehydrogenase decarboxylating protein
Acc07004	RING-H2 finger protein
Acc07453	Unknown protein
Acc05518	Glycogenin, putative
Acc32003	Pectate lyase
Acc05305	Cinnamate:CoA ligase
Acc12204	Unknown protein
Acc20680	Ethylene-responsive transcription factor, putative
Acc01863	U-box domain-containing protein 16
Acc24405	MADS-box transcription factor family protein
Acc01807	Pyruvate decarboxylase, putative
Acc03470	MYB-related transcription factor
Acc16523	Mitogen-activated protein kinase kinase kinase, putative
Acc20944	Phenylalanine ammonia-lyase
Acc04938	F-box/kelch-repeat protein
Acc09328	O-fucosyltransferase family protein
Acc21699	Peroxisomal membrane protein, putative
Acc09462	Receptor-like kinase
Acc31645	Gibberellin receptor GID1, putative
Acc09579	NAC domain protein
Acc18829	Metal tolerance protein
Acc22241	Kelch repeat-containing F-box family protein
Acc33511	Exostosin family protein
Acc31199	Xylosyltransferase 1
Acc19385	EH domain-containing protein 1
Acc29558	Cinnamoyl-CoA reductase
Acc17267	Lipoxygenase
Acc28710	Acyl-CoA-binding family protein
Acc23267	Sugar transporter, putative
Acc33645	Amino acid permease
Acc05676	L-aspartate oxidase, putative
Acc25892	TOX high mobility group box family member 4-A, putative isoform 4
Acc09820	Protein ELF4-LIKE 4
Acc06321	Homeobox protein, putative
Acc03936	Phosphate translocator-related family protein
Acc22639	Protein of unknown function (DUF1218)
Acc08328	NAC domain-containing protein, putative
Acc12547	Coffea canephora DH200=94 genomic scaffold, scaffold_2
Acc02264	Zinc finger constans-like protein
Acc12638	LETM1-like protein
Acc33109	Choline/ethanolamine kinase, putative
Acc03126	Pectin lyase-like superfamily protein
Acc14324	Jasmonate zim-domain protein
Acc06149	Coffea canephora DH200=94 genomic scaffold, scaffold_74
Acc09686	2-oxoglutarate (2OG) and Fe(II)-dependent oxygenase superfamily protein
Acc17809	L-lactate dehydrogenase
Acc22104	Transcription factor protein
Acc07374	Protein of unknown function (DUF1645)
Acc13763	Coffea canephora DH200=94 genomic scaffold, scaffold_19
Acc33143	Beta-amylase
Acc31155	Nudix hydrolase
Acc20613	B3 domain-containing transcription factor VAL3
Acc01464	Trehalose 6-phosphate phosphatase
Acc08150	Potassium transporter
Acc04230	ATP-sulfurylase
Acc28438	Mediator of RNA polymerase II transcription subunit 18, putative
Acc32492	DNA-binding bromodomain-containing protein
Acc01741	HXXXD-type acyl-transferase family protein
Acc32867	Cytochrome B561, putative
Acc16522	Protein phosphatase 2C family protein
Acc00237	Ammonium transporter
Acc02579	1-aminocyclopropane-1-carboxylate oxidase 2
Acc03243	RING finger protein
Acc22634	Benzyl alcohol O-benzoyltransferase
Acc07278	Neutral/alkaline invertase
Acc17928	Non-specific serine/threonine protein kinase
Acc19055	Unknown protein
Acc06145	Tonoplast dicarboxylate transporter, putative
Acc24204	CCT motif protein
Acc08077	Protein IDA
Acc19701	Long-chain fatty acyl CoA ligase
Acc22635	Benzyl alcohol O-benzoyltransferase
Acc15526	NADP-specific glutamate dehydrogenase, putative
Acc04506	Ascorbate oxidase
Acc26100	E3 ubiquitin ligase BIG BROTHER-like protein
Acc09233	Plant U-box 17
Acc08450	PLATZ transcription factor family protein
Acc21391	SCAR family protein
Acc00504	Xyloglucan endotransglucosylase/hydrolase
Acc01858	Proactivator polypeptide-like protein 1
Acc08496	Amino acid transporter
Acc07103	SAUR-like auxin-responsive protein family
Acc09293	Coffea canephora DH200=94 genomic scaffold, scaffold_377
Acc09449	Coffea canephora DH200=94 genomic scaffold, scaffold_231
Acc27838	Abscisic acid receptor
Acc11280	UDP-glycosyltransferase
Acc04777	Zinc finger protein
Acc04228	Calcium-transporting ATPase
Acc02742	Ethylene-responsive transcription factor, putative
Acc02670	Septum site-determining protein minD, putative
Acc09629	Transmembrane protein, putative
Acc23969	Heavy-metal-associated domain-containing family protein
Acc22786	Lipid transfer protein
Acc28654	Protein REVERSION-TO-ETHYLENE SENSITIVITY1
Acc00389	Cytochrome P450, putative
Acc01965	Auxin-regulated gene involved in organ size
Acc09018	Bifunctional inhibitor/lipid-transfer protein/seed storage 2S albumin superfamily protein
Acc15546	Trehalase
Acc21928	Thioredoxin-like protein
Acc06263	Transducin/WD40 repeat-like superfamily protein
Acc25620	Ethylene-responsive transcription factor
Acc16297	Ethylene-responsive transcription factor
Acc15259	Epoxide hydrolase
Acc18437	Bifunctional inhibitor/lipid-transfer protein/seed storage 2S albumin superfamily protein
Acc15941	Glycosyltransferase family 28 protein
Acc12696	BZIP transcription factor family protein
Acc16898	PLATZ transcription factor family protein
Acc27131	BZIP transcription factor
Acc03201	Response to low sulfur protein, putative
Acc12026	Carboxypeptidase
Acc28947	Lectin receptor kinase
Acc08381	Ring finger protein, putative
Acc25785	GDSL esterase/lipase
Acc16287	Lipase
Acc03463	Endochitinase (Chitinase)
Acc18095	Octicosapeptide/Phox/Bem1p domain-containing family protein
Acc20535	Unknown protein
Acc19030	Wound-responsive family protein
Acc32333	Coffea canephora DH200=94 genomic scaffold, scaffold_36
Acc15506	Avr9/Cf-9 rapidly elicited protein
Acc19097	Receptor-like protein kinase
Acc20237	Scarecrow-like transcription factor PAT1
Acc10388	Phototropic-responsive NPH3 family protein
Acc14214	Knotted-1 homeobox protein
Acc06785	ABC transporter
Acc21064	Coffea canephora DH200=94 genomic scaffold, scaffold_23
Acc15218	Auxin response factor
Acc23376	Germin-like protein
Acc20357	Coffea canephora DH200=94 genomic scaffold, scaffold_15
Acc23537	Subtilisin-like protease
Acc02125	Sulfite exporter TauE/SafE family protein
Acc26491	ABC1 kinase
Acc06305	Nitrate transporter 1.2
Acc14067	RING/FYVE/PHD zinc finger superfamily protein
Acc11819	BRASSINAZOLE-RESISTANT 1 protein, putative
Acc02790	Superoxide dismutase
Acc21149	Tubulin alpha-6 chain
Acc13992	Receptor protein kinase, putative
Acc11721	Amino acid permease
Acc02648	ABC transporter C family protein
Acc17919	Chaperone protein dnaJ
Acc08232	TRAM, LAG1 and CLN8 (TLC) lipid-sensing domain containing protein
Acc31800	Receptor-kinase, putative
Acc13545	Glutathione s-transferase, putative
Acc20732	Protein of unknown function, DUF584
Acc04634	3-ketoacyl-CoA synthase
Acc13619	1-aminocyclopropane-1-carboxylate oxidase 1
Acc15507	Coffea canephora DH200=94 genomic scaffold, scaffold_62
Acc05514	Ethylene-responsive transcription factor
Acc23404	Protein of unknown function (DUF581)
Acc20627	Polyphenol oxidase
Acc07620	Cytochrome P450 family protein
Acc12024	Protein of unknown function, DUF547
Acc20478	UDP-glycosyltransferase
Acc02475	F-box protein SKIP14
Acc07659	UDP-D-glucuronate 4-epimerase 4
Acc10520	Coffea canephora DH200=94 genomic scaffold, scaffold_7
Acc15528	NADP-specific glutamate dehydrogenase, putative
Acc04480	Ser/Thr-rich T10 in DGCR region
Acc19029	Wound-responsive family protein
Acc15367	BnaA01g10330D protein
Acc01086	F-box family protein
Acc18051	Cellulose synthase family protein
Acc20983	Plasma-membrane associated cation-binding protein 1
Acc26790	Peptide methionine sulfoxide reductase
Acc01540	Abscisic acid receptor
Acc26216	F-box family protein
Acc16970	Coffea canephora DH200=94 genomic scaffold, scaffold_45
Acc17125	Coffea canephora DH200=94 genomic scaffold, scaffold_27
Acc22630	Benzyl alcohol O-benzoyltransferase
Acc11620	Ras-like protein
Acc14110	DNA-3-methyladenine glycosylase, putative
Acc08616	Kinase family protein
Acc01526	Hypoxia-responsive family protein
Acc04170	Ethylene-responsive transcription factor
Acc06287	Protein of unknown function (DUF1336)
Acc08237	Acid phosphatase/vanadium-dependent haloperoxidase-related protein
Acc02741	Ethylene-responsive transcription factor
Acc29253	L-Ala-D/L-Glu epimerase
Acc21759	Gibberellin 2 oxidase 2
Acc28579	60 kDa chaperonin
Acc21700	NAC domain protein
Acc15333	RING/U-box superfamily protein
Acc00944	Coffea canephora DH200=94 genomic scaffold, scaffold_8
Acc04133	Protein kinase family protein
Acc26227	Ferredoxin
Acc16539	Ferritin
Acc13131	Polygalacturonase-inhibiting protein
Acc33587	Receptor-like protein kinase
Acc25719	Auxin-induced in root cultures protein, putative
Acc33421	Coffea canephora DH200=94 genomic scaffold, scaffold_76
Acc17158	Xyloglucan endotransglucosylase/hydrolase
Acc06950	Nitrite reductase
Acc26534	Heat stress transcription factor B-4b, putative
Acc21038	Transcription factor
Acc14580	BON1-associated protein 2
Acc22736	Pyrimidine-specific ribonucleoside hydrolase rihA
Acc29913	Pectate lyase
Acc30542	EF hand calcium-binding family protein
Acc15942	Arabinogalactan-protein
Acc06786	14-3-3 protein
Acc19009	Protein phosphatase-2c, putative
Acc23006	Alpha/beta-Hydrolases superfamily protein, putative
Acc30544	Nucleolar gar2-like protein
Acc24153	Glycerophosphodiester phosphodiesterase family protein
Acc03326	Unknown protein
Acc03877	Nodulin MtN21 /EamA-like transporter family protein
Acc12924	SAUR-like auxin-responsive family protein

## Sheet: 5D upET & downMCP
376 genes upregulated by ET and downregulated by 1-MCP at 5D time point
Acc00918	12-oxophytodienoate reductase
Acc22519	Protein TIFY 8
Acc24553	GAI-like protein 1
Acc20190	AT hook motif DNA-binding family protein
Acc05463	RING/FYVE/PHD zinc finger superfamily protein
Acc22812	Protein trichome birefringence
Acc02902	DUF674 family protein
Acc21711	Thioredoxin
Acc08547	IQ-domain protein, putative
Acc30846	ABA-deficient 4 protein
Acc29021	Trehalose-6-phosphate synthase, putative
Acc02309	UDP-glycosyltransferase
Acc03460	Tubulin beta chain, putative
Acc09610	External alternative NAD(P)H-ubiquinone oxidoreductase B2, mitochondrial
Acc17514	U-box domain-containing 4-like protein
Acc10422	Beta-galactosidase
Acc28561	Phosphoenolpyruvate carboxylase
Acc30059	Poly [ADP-ribose] polymerase 3
Acc24008	Protein of unknown function (DUF3511)
Acc29373	DPP6 N-terminal domain-like protein
Acc08040	Photosystem I reaction center subunit N
Acc30747	Plant protein of unknown function (DUF863)
Acc14328	Aspartokinase
Acc30745	Early nodulin-like protein
Acc17407	Disease resistance RPP13-like protein 4
Acc19641	Glutathione S-transferase
Acc30813	Receptor-like kinase
Acc30224	Disease resistance-responsive (dirigent-like protein) family protein
Acc10358	Glutamyl-tRNA(Gln) amidotransferase subunit A
Acc07554	Translation initiation factor IF-2
Acc12186	Annexin
Acc30280	Geranylgeranyl reductase
Acc30889	C2 domain-containing protein
Acc03211	Seed specific protein Bn15D1B
Acc32267	Glutathione S-transferase
Acc06584	Epoxide hydrolase
Acc33032	Homeobox-leucine zipper family protein
Acc09070	Cytochrome P450 family protein
Acc14130	Myb family transcription factor family protein
Acc04551	ER lumen protein retaining receptor
Acc01682	Transcription factor, putative
Acc30170	RING/U-box superfamily protein
Acc23859	Receptor protein kinase, putative
Acc27578	DNA binding protein
Acc29612	magnesium-protoporphyrin IX methyltransferase
Acc08053	Chloroplast stem-loop-binding protein
Acc16402	Serine/threonine-protein phosphatase
Acc02569	Seed specific protein Bn15D1B
Acc24110	C2 domain-containing protein / GRAM domain-containing protein
Acc03250	Avr9/Cf-9 rapidly elicited protein 65
Acc07066	BZIP transcription factor
Acc13137	Pectin lyase-like superfamily protein
Acc06248	MLP protein
Acc18964	Ethylene-responsive transcription factor
Acc26468	Plant protein of unknown function (DUF641)
Acc02870	Mitochondrial glycoprotein family protein
Acc18721	Dolichyl-diphosphooligosaccharide-protein glycosyltransferase subunit, putative
Acc19885	O-fucosyltransferase family protein
Acc08673	Thioredoxin
Acc18224	Major facilitator superfamily protein
Acc00134	Xyloglucan endotransglucosylase/hydrolase
Acc25048	Oxygen-evolving enhancer 3, chloroplastic
Acc10116	Zinc finger protein, putative
Acc06807	nicotinamidase 1
Acc04981	Coffea canephora DH200=94 genomic scaffold, scaffold_55
Acc06895	LOB domain-containing protein
Acc06686	Ferredoxin
Acc22650	Coffea canephora DH200=94 genomic scaffold, scaffold_25
Acc30181	Auxin response factor
Acc04339	Acyl carrier protein
Acc12357	Photosystem II subunit X
Acc28371	Trehalose-phosphate synthase 6
Acc14452	Mitochondrial carrier
Acc04106	Aldose 1-epimerase
Acc22759	Histone H1
Acc07683	Cationic amino acid transporter
Acc29529	Cyclin dependent kinase
Acc05882	Protein kinase-like protein
Acc23400	Chlorophyll a-b binding, chloroplastic
Acc23569	Protein disulfide-isomerase LQY1, chloroplastic
Acc33312	GDSL esterase/lipase
Acc28960	Light harvesting-like protein
Acc09689	Sugar transporter family protein
Acc30657	Peroxidase
Acc30814	Receptor-like kinase
Acc06973	Alpha/beta-Hydrolases superfamily protein, putative
Acc09400	50S ribosomal L18
Acc27031	Phytoene desaturase
Acc29949	Peptide transporter
Acc23291	Glucan endo-1,3-beta-glucosidase, putative
Acc07920	Pentatricopeptide repeat-containing protein 11
Acc30651	Cellulose synthase-like protein
Acc28444	GDSL esterase/lipase
Acc14931	Calcium-dependent lipid-binding domain-containing protein
Acc20139	Unknown protein
Acc11836	Unknown protein
Acc10064	Lysosomal pro-X carboxypeptidase, putative
Acc12859	Ring finger protein, putative
Acc30449	At3g32930-like protein
Acc01038	Beta-galactosidase
Acc01903	DUF1191 superfamily protein
Acc23263	Coffea canephora DH200=94 genomic scaffold, scaffold_9
Acc32242	Alpha/beta-Hydrolases superfamily protein
Acc08483	RNA binding protein
Acc12504	Coffea canephora DH200=94 genomic scaffold, scaffold_118
Acc12889	F-box/kelch-repeat protein
Acc04346	8-vinyl reductase
Acc27216	PWWP domain-containing family protein
Acc27474	Chromatin modification-related MEAF6
Acc20611	Serine/threonine-protein kinase
Acc22638	Coffea canephora DH200=94 genomic scaffold, scaffold_25
Acc17568	Mitochondrial carrier
Acc29993	Light-dependent short hypocotyls protein
Acc07158	Geranylgeranyl-diphosphate synthase
Acc29648	Heavy metal-associated protein
Acc15351	UDP-glycosyltransferase
Acc22953	Chromosome 3B, genomic scaffold, cultivar Chinese Spring
Acc03322	Chromosome 3B, genomic scaffold, cultivar Chinese Spring
Acc31970	B-cell receptor-associated protein 31-like
Acc11531	Eukaryotic aspartyl protease family protein
Acc25279	Pentatricopeptide repeat-containing protein, putative
Acc26253	Pentatricopeptide repeat-containing protein, putative
Acc27737	Ribulose bisphosphate carboxylase/oxygenase activase
Acc13820	Epoxide hydrolase
Acc06292	Hedgehog-interacting-like protein
Acc23560	Coffea canephora DH200=94 genomic scaffold, scaffold_1
Acc02130	Protein-s isoprenylcysteine O-methyltransferase, putative
Acc14532	O-acyltransferase WSD1
Acc06792	Naringenin,2-oxoglutarate 3-dioxygenase
Acc30640	Potassium transporter
Acc23076	Pentatricopeptide repeat-containing family protein
Acc03620	WD repeat domain phosphoinositide-interacting protein 3
Acc26709	1-aminocyclopropane-1-carboxylate oxidase 2
Acc32873	Reductase 1
Acc06071	Oxygen evolving enhancer protein 1
Acc15179	Plant protein of unknown function (DUF868)
Acc13136	Transcription factor
Acc21165	Mutator-like transposase
Acc22476	Core-2/I-branching beta-1,6-N-acetylglucosaminyltransferase family protein, putative
Acc14358	GATA transcription factor-like protein
Acc03324	S-adenosyl-L-methionine-dependent methyltransferases superfamily protein
Acc14425	Myb family transcription factor family protein
Acc02292	Protein COBRA
Acc22788	Protein of unknown function (DUF581)
Acc07979	tRNA (Cytosine(34)-C(5))-methyltransferase
Acc18159	Nodulin MtN21/EamA-like transporter family protein
Acc28987	Nitrate transporter 1.5
Acc15993	MYB-related transcription factor
Acc16173	LRR and NB-ARC domains-containing disease resistance protein, putative
Acc16194	LRR and NB-ARC domains-containing disease resistance protein, putative
Acc05295	Ring finger protein
Acc18801	Pectin acetylesterase, putative
Acc27567	Ring finger protein, putative
Acc03461	Receptor-like protein
Acc11162	Glucose-1-phosphate adenylyltransferase
Acc17883	Calcium-binding EF-hand family protein isoform 1
Acc02615	SNARE-like superfamily protein, putative
Acc15616	Galactosyltransferase family protein
Acc33641	Disease resistance protein
Acc15150	Auxin-responsive protein
Acc03693	Protein MID1-COMPLEMENTING ACTIVITY 1
Acc00953	BTB/POZ domain-containing protein
Acc18122	Homeobox protein knotted-1, putative
Acc19036	Coffea canephora DH200=94 genomic scaffold, scaffold_60
Acc20266	Coffea canephora DH200=94 genomic scaffold, scaffold_5211
Acc02061	HR-like lesion-inducing protein
Acc27380	Pentatricopeptide repeat-containing protein, putative
Acc32602	Thylakoid lumenal 16.5 kDa protein
Acc19295	Photosystem I reaction center subunit V
Acc23615	Beta-galactosidase
Acc08685	Aspartic proteinase nepenthesin-1, putative
Acc21184	Phosphate-responsive 1 family protein
Acc19093	Oxygen-evolving enhancer protein 2, chloroplastic
Acc27954	Acid beta-fructofuranosidase, putative
Acc21183	1,4-dihydroxy-2-naphthoate phytyltransferase family protein, expressed
Acc16437	Ribulose bisphosphate carboxylase/oxygenase activase
Acc21210	UDP-glycosyltransferase
Acc28552	P-loop containing nucleoside triphosphate hydrolases superfamily protein
Acc21786	F-box protein
Acc13152	Zinc finger CCCH domain-containing protein
Acc07420	SWIb domain-containing protein
Acc00065	Pentatricopeptide repeat-containing family protein
Acc17416	BEST Arabidopsis thaliana protein match is: glycine-rich protein .
Acc21110	Filament-plant-like protein, putative
Acc26543	UDP-glycosyltransferase
Acc02048	Embryo sac development arrest 6, putative
Acc09226	Eukaryotic aspartyl protease family protein
Acc18014	Thylakoid lumenal 17.9 kDa protein
Acc05763	Early nodulin-like protein
Acc22665	Disease resistance protein RPM1, putative
Acc20223	RING-H2 zinc finger protein
Acc30120	Nodulin-like / Major Facilitator Superfamily protein
Acc00400	Protein kinase
Acc01826	Trichome birefringence-like protein
Acc14196	Carbonic anhydrase
Acc33568	Disease resistance protein
Acc19023	External alternative NAD(P)H-ubiquinone oxidoreductase B2, mitochondrial
Acc27009	Proteasome subunit alpha type
Acc27344	Serine/threonine-protein kinase
Acc21047	1-(5-phosphoribosyl)-5-[(5-phosphoribosylamino)methylideneamino] imidazole-4-carboxamide isomerase
Acc17776	Photosystem I reaction center subunit VI, chloroplastic
Acc05027	PsbP domain-containing 4, chloroplastic-like protein
Acc15583	Coffea canephora DH200=94 genomic scaffold, scaffold_62
Acc06111	Nucleolar 6
Acc14164	Glutathione S-transferase family protein
Acc20724	Receptor-like protein kinase
Acc21546	Coffea canephora DH200=94 genomic scaffold, scaffold_76
Acc32698	Coffea canephora DH200=94 genomic scaffold, scaffold_2
Acc10284	BTB/POZ domain-containing protein
Acc20587	Oxygen-evolving enhancer 3, chloroplastic
Acc30143	Protein kinase family protein
Acc27295	Photosystem I reaction center subunit II
Acc16389	Pectin lyase-like superfamily protein
Acc23631	Mannan endo-1,4-beta-mannosidase-like protein
Acc20202	Anthocyanin bHLH transcription factor
Acc13273	MATE efflux family protein
Acc13094	Regulator of Vps4 activity in the MVB pathway protein, putative
Acc19961	Homeobox protein knotted-1, putative
Acc24677	Zinc finger CCCH domain protein
Acc02923	Kinesin-like protein
Acc14213	Protein trichome birefringence
Acc01123	3-hydroxy-3-methylglutaryl coenzyme A reductase
Acc08323	Inorganic pyrophosphatase family protein
Acc21566	Phosphoglycerate kinase
Acc05213	Transcription factor protein
Acc12361	Coffea canephora DH200=94 genomic scaffold, scaffold_75
Acc24527	Unknown protein
Acc29765	Protein of unknown function (DUF1421)
Acc05417	Homeobox associated leucine zipper protein
Acc18804	GRIP and coiled-coil domain-containing protein, putative
Acc11912	Filament-plant-like protein
Acc12578	Bromo-adjacent-like (BAH) domain protein
Acc14475	Thylakoid lumenal 16.5 kDa protein
Acc15429	RNA-dependent RNA polymerase, putative
Acc06823	Phototropic-responsive NPH3 family protein
Acc09987	Non-specific serine/threonine protein kinase
Acc25932	MLO-like protein
Acc19262	Rho GDP-dissociation inhibitor 1
Acc28653	Glutathione-regulated potassium-efflux system protein
Acc10288	Subtilisin-like protease
Acc22554	Galactosylgalactosylxylosylprotein 3-beta-glucuronosyltransferase 1
Acc01555	Plant protein of unknown function (DUF247)
Acc30684	Pathogenesis-related thaumatin family protein
Acc19507	Protein of unknown function (DUF506)
Acc32821	Quinone oxidoreductase-like protein
Acc28421	TPX2 (targeting protein for Xklp2) protein family
Acc28002	Kinase family protein
Acc02703	ATP-dependent Clp protease ATP-binding subunit clpX
Acc04618	Glucose-1-phosphate adenylyltransferase
Acc18833	S-adenosyl-L-methionine-dependent methyltransferases superfamily protein
Acc21841	Regulator of chromosome condensation (RCC1) family protein
Acc32909	Alpha-glucosidase, putative
Acc10297	F-box-like/WD repeat-containing protein
Acc13115	Protein kinase
Acc06791	Naringenin,2-oxoglutarate 3-dioxygenase
Acc25336	Myosin
Acc26651	Longifolia 1
Acc09337	Coffea canephora DH200=94 genomic scaffold, scaffold_3
Acc12599	Sulfate transporter, putative
Acc04487	Hedgehog receptor, putative isoform 1
Acc31791	MYB transcription factor
Acc15145	Photosystem II reaction center W protein
Acc13724	Potassium/sodium hyperpolarization-activated cyclic nucleotide-gated channel 1
Acc04878	TRANSPORT INHIBITOR RESPONSE 1 protein, putative
Acc19628	Multidrug resistance protein ABC transporter family protein
Acc06452	Photosystem I reaction center subunit psaK family protein
Acc19958	Stay-green protein
Acc04294	Photosystem I reaction center subunit II
Acc14147	Homeobox protein, putative
Acc03108	Trigger factor-like protein, putative
Acc12620	Photosystem I reaction center subunit VI, chloroplastic
Acc02509	TCP family transcription factor family protein
Acc21200	Chlorophyll a-b binding protein, chloroplastic
Acc21147	Inositol-tetrakisphosphate 1-kinase
Acc30679	PHLOEM protein 2-like protein
Acc04806	Transcription factor
Acc10074	DNAse I-like superfamily protein
Acc30063	Pentatricopeptide repeat-containing protein
Acc20108	Coffea canephora DH200=94 genomic scaffold, scaffold_62
Acc24511	Galactosyltransferase family protein
Acc33261	MBOAT (Membrane bound O-acyl transferase) family protein, putative
Acc03179	Lipid A export ATP-binding/permease protein MsbA
Acc17784	Ribosomal protein L37
Acc07548	Homeobox leucine zipper family protein
Acc17687	Metallo-hydrolase/oxidoreductase superfamily protein
Acc06080	BEL1-like homeodomain protein 2
Acc29610	Mei2-like protein
Acc29495	Coffea canephora DH200=94 genomic scaffold, scaffold_25
Acc26708	F-box/kelch-repeat protein
Acc21882	Dof zinc finger protein
Acc26281	Transmembrane emp24 domain-containing protein
Acc14180	Protein PLASTID REDOX INSENSITIVE 2, chloroplastic
Acc21127	EKC/KEOPS complex subunit Tprkb
Acc22222	Unknown protein
Acc10208	Leucine-rich receptor-like protein kinase family protein
Acc18304	Coffea canephora DH200=94 genomic scaffold, scaffold_82
Acc12169	Homeobox protein, putative
Acc17528	Peroxiredoxin Q, chloroplastic
Acc00470	GRAS family transcription factor
Acc19926	UDP-D-glucuronate 4-epimerase
Acc01125	Coffea canephora DH200=94 genomic scaffold, scaffold_7
Acc10275	Formin-like protein
Acc06072	Oxygen evolving enhancer protein 1
Acc30415	Leucine-rich repeat receptor-like protein
Acc32296	Myb family transcription factor family protein
Acc26131	Formate--tetrahydrofolate ligase
Acc07771	Protein of unknown function, DUF642
Acc29585	4-coumarate:CoA ligase
Acc31799	Tetratricopeptide repeat (TPR)-like superfamily protein
Acc11205	Armadillo repeat-containing protein, putative
Acc06534	Mitochondrial transcription termination factor family protein
Acc26346	BED zinc finger ;hAT family dimerisation domain
Acc07399	PIF / Ping-Pong family of plant transposases
Acc29002	Mitochondrial carrier protein
Acc09380	Phospholipase family protein
Acc07678	Coffea canephora DH200=94 genomic scaffold, scaffold_44
Acc20967	BZIP transcription factor family protein
Acc02195	Gag-pol polyprotein
Acc14131	50S ribosomal L18-like protein
Acc29652	Non-hemolytic phospholipase C
Acc19621	Mitochondrial transcription termination factor family protein
Acc23204	Pentatricopeptide repeat-containing protein
Acc13566	Coffea canephora DH200=94 genomic scaffold, scaffold_84
Acc06487	Chlorophyll a-b binding protein, chloroplastic
Acc11380	Ultraviolet-B-repressible protein
Acc09025	SAUR-like auxin-responsive protein family
Acc32226	RING/U-box superfamily protein
Acc21363	BES1/BZR1 homolog 1
Acc28062	Tubulin beta chain, putative
Acc07549	Ubiquitin-specific protease family C19 protein
Acc16585	2-oxoglutarate-dependent dioxygenase
Acc19427	Thiamine thiazole synthase, chloroplastic
Acc13388	Lysosomal pro-X carboxypeptidase, putative
Acc32975	Glucan endo-1,3-beta-glucosidase-like protein
Acc06486	Chlorophyll a-b binding protein, chloroplastic
Acc15073	Amino acid permease family protein
Acc04461	Pentatricopeptide repeat-containing protein
Acc25119	Triose phosphate/phosphate translocator
Acc07854	P-loop containing nucleoside triphosphate hydrolases superfamily protein
Acc02960	Tubulin beta chain, putative
Acc28506	Ribulose bisphosphate carboxylase small chain
Acc14041	Ethylene-responsive transcription factor
Acc15501	RING-H2 finger protein
Acc09751	Myb transcription factor
Acc18968	ADP,ATP carrier protein, putative
Acc33288	Glucan endo-1,3-beta-glucosidase, putative
Acc04155	Coffea canephora DH200=94 genomic scaffold, scaffold_135
Acc14026	Di-glucose binding protein with leucine-rich repeat domain
Acc21891	Lipid A export ATP-binding/permease protein MsbA
Acc14809	GRAS family transcription factor, putative
Acc24164	Chlorophyll a-b binding protein, chloroplastic
Acc01458	UMP-CMP kinase
Acc14043	Receptor-like protein kinase
Acc08106	Mitochondrial carrier protein, putative
Acc11744	Family of unknown function (DUF566)
Acc01902	DUF1191 superfamily protein
Acc13272	MATE efflux family protein
Acc07782	Zinc finger CCCH domain protein
Acc22833	Dehydroquinate dehydratase/shikimate dehydrogenase
Acc00310	DEMETER
Acc12805	MYB transcription factor
Acc26544	UDP-glycosyltransferase
Acc19622	Mitochondrial transcription termination factor family protein
Acc23684	PQ-loop repeat family protein / transmembrane family protein
Acc26476	Chlorophyll a-b binding protein, chloroplastic
Acc11414	Sucrose-phosphate synthase family protein
Acc21187	Chaperone protein DnaJ
Acc29537	Nodulin-like / Major Facilitator Superfamily protein
Acc09996	Coffea canephora DH200=94 genomic scaffold, scaffold_28
Acc04715	Calcium-binding EF-hand family protein, putative
Acc25613	2-oxoglutarate (2OG) and Fe(II)-dependent oxygenase superfamily protein
Acc27276	Glutamine synthetase
Acc04674	Kinase family protein
Acc27941	F-box-like protein
Acc33002	Expansin protein
Acc13622	Gibberellin 3-beta-dioxygenase 2-1

## Sheet: 5D downET & upMCP
475 genes downregulated by ET and upregulated by 1-MCP at 5D time point
Acc19526	Sulfate transporter
Acc13549	Endoplasmic oxidoreductin-1
Acc27955	Monocopper oxidase-like protein SKU5
Acc32592	SPX domain-containing family protein
Acc02955	Laccase
Acc16743	Family of unknown function (DUF577)
Acc06926	Domain of unknown function (DUF303)
Acc29785	Inactive poly [ADP-ribose] polymerase RCD1
Acc10796	Nodulin-like / Major Facilitator Superfamily protein
Acc31735	Beta-carotene isomerase D27
Acc32677	Xyloglucan endotransglucosylase/hydrolase
Acc12016	Allene oxide synthase
Acc27290	Xyloglucan-specific endoglucanase inhibitor protein
Acc05318	Thioredoxin reductase
Acc04399	Glycerophosphodiester phosphodiesterase, putative
Acc11734	F-box protein
Acc12988	Coffea canephora DH200=94 genomic scaffold, scaffold_9
Acc24760	RNA-binding protein
Acc31757	E3 ubiquitin ligase
Acc07537	Unknown protein
Acc05191	Cytochrome P450 family protein
Acc03918	EF hand calcium-binding family protein
Acc28540	AP2/B3 transcription factor family protein
Acc33308	Kinase family protein
Acc28299	Cytochrome P450 protein
Acc00022	Xyloglucan endotransglucosylase/hydrolase
Acc10774	Proline-rich protein
Acc12543	Blue copper protein, putative
Acc23042	Calcium-transporting ATPase 9, plasma membrane-type-like protein
Acc06569	Rapid alkalinization factor 1, putative
Acc21535	Arogenate dehydratase/prephenate dehydratase
Acc19929	Protein of unknown function (DUF1442)
Acc24246	Adenine nucleotide alpha hydrolases-like superfamily protein
Acc01537	Laccase
Acc29430	Coffea canephora DH200=94 genomic scaffold, scaffold_72
Acc30541	Calmodulin-like protein
Acc22484	SPX domain-containing protein
Acc32606	Blue copper protein
Acc11934	Pyrophosphate--fructose 6-phosphate 1-phosphotransferase
Acc06137	Defensin-like family protein
Acc22722	NBS-LRR disease resistance protein
Acc19340	Serine acetyltransferase
Acc14162	Glutathione S-transferase
Acc19236	Receptor-like protein kinase
Acc22239	Auxin-responsive protein
Acc32201	Protein kinase family protein
Acc17887	Serine-rich protein
Acc24181	Universal stress family protein
Acc25161	Coffea canephora DH200=94 genomic scaffold, scaffold_112
Acc27849	Wound-induced protein 1-like protein
Acc26748	Inactive poly [ADP-ribose] polymerase RCD1
Acc07122	1-phosphatidylinositol phosphodiesterase-related family protein
Acc14463	SPX domain-containing family protein
Acc00908	Cysteine and histidine-rich protein 1, putative
Acc11973	Plastid movement impaired protein
Acc27414	Transcription factor jumonji family protein
Acc17284	Pyruvate decarboxylase
Acc18497	Late embryogenesis abundant protein
Acc22763	Auxin-responsive protein
Acc12002	DNA-3-methyladenine glycosylase, putative
Acc03035	Aspartate aminotransferase
Acc19437	Thioredoxin
Acc16406	Endoglucanase
Acc08390	Late embryogenesis abundant hydroxyproline-rich glycoprotein
Acc16312	Beta-galactosidase
Acc04147	Protein of unknown function (DUF 3339)
Acc32293	TOX high mobility group box family member 4-A, putative isoform 4
Acc33515	CHY zinc finger family protein, expressed
Acc07054	Transcription factor
Acc10902	Pyrophosphate-energized vacuolar membrane proton pump
Acc12756	Inorganic pyrophosphatase 2
Acc25681	Coffea canephora DH200=94 genomic scaffold, scaffold_11
Acc05275	Protein kinase
Acc20247	Heat shock protein 90
Acc22141	WRKY transcription factor
Acc23525	Syringolide-induced protein 14-1-1
Acc19208	Gibberellin 3-beta-dioxygenase 2-1
Acc11662	Phosphate-responsive 1 family protein
Acc32635	Terpene synthase
Acc10805	Baculoviral IAP repeat-containing 7
Acc04828	MATE efflux family protein
Acc23929	Bifunctional arginine demethylase and lysyl-hydroxylase JMJD6
Acc12937	Protein of unknown function (DUF581)
Acc07481	2-oxoglutarate and Fe(II)-dependent oxygenase superfamily protein, putative
Acc20325	Coffea canephora DH200=94 genomic scaffold, scaffold_15
Acc27278	FAD-binding Berberine family protein
Acc03037	WEB family plant protein
Acc04796	Coffea canephora DH200=94 genomic scaffold, scaffold_6
Acc23823	Coffea canephora DH200=94 genomic scaffold, scaffold_6
Acc07719	Phospholipase family protein
Acc04934	Heavy-metal-associated domain-containing family protein
Acc29880	APOLLO
Acc07664	SPX domain-containing protein
Acc32723	WRKY family transcription factor
Acc04697	Protein of unknown function (DUF1645)
Acc02956	PAR1 protein
Acc02702	Dehydration responsive element binding transcription factor
Acc29408	Coffea canephora DH200=94 genomic scaffold, scaffold_2
Acc08062	NifS-like protein
Acc29538	Serine-rich protein
Acc05276	Kinase family protein
Acc01594	Fructose-1,6-bisphosphatase class 1
Acc04620	Auxilin-related protein 1
Acc03585	Sugar transporter, putative
Acc07786	Purple acid phosphatase
Acc21524	Fatty acyl-CoA reductase
Acc28167	Transmembrane protein 41b-like
Acc03669	Cytosolic endo-beta-N-acetylglucosaminidase
Acc21054	Zinc finger protein
Acc26485	Serine-rich protein-related, putative
Acc06350	NAC domain protein,
Acc11932	ARID/bright DNA-binding domain protein
Acc08760	Phosphate transporter PHO1-like protein
Acc22037	Cytochrome P450, putative
Acc30208	Wuschel-related homeobox protein
Acc08461	Aquaporin
Acc22684	Copper-transporting ATPase
Acc31478	Clavata3/ESR (CLE) gene family member
Acc32276	Chitinase
Acc07553	Coffea canephora DH200=94 genomic scaffold, scaffold_35
Acc23644	U-box domain-containing family protein
Acc30673	Prolyl 4-hydroxylase alpha-like protein
Acc23194	Protein THEMIS2
Acc05244	Prolyl 4-hydroxylase subunit alpha-2
Acc18768	Glutamine-tRNA ligase
Acc24662	Pectate lyase
Acc08230	Glyceraldehyde-3-phosphate dehydrogenase
Acc27666	ABC transporter family protein
Acc09966	Tetratricopeptide repeat (TPR)-like superfamily protein
Acc33737	Terpene synthase
Acc14440	Protein of unknown function (DUF1644)
Acc01346	Kinase, putative
Acc28120	Protein of unknown function (DUF581)
Acc32210	Cytokinin riboside 5'-monophosphate phosphoribohydrolase-like
Acc15265	Ethylene-responsive transcription factor
Acc23323	1-aminocyclopropane-1-carboxylate oxidase 1
Acc27905	Myb-like transcription factor family protein
Acc17519	pumilio 18
Acc29566	Chaperone protein dnaJ
Acc03195	Major facilitator superfamily protein
Acc12837	Transcription factor
Acc21404	Trichome birefringence-like protein
Acc31315	VQ motif-containing protein, putative
Acc22338	Lipoxygenase
Acc29027	Plant protein of unknown function (DUF946)
Acc30624	Coffea canephora DH200=94 genomic scaffold, scaffold_8
Acc22393	WRKY transcription factor, putative
Acc25716	Histidine triad (Hit) protein, putative
Acc28739	2-oxoglutarate (2OG) and Fe(II)-dependent oxygenase superfamily protein
Acc20968	WRKY transcription factor, putative
Acc16800	2-oxoglutarate (2OG) and Fe(II)-dependent oxygenase superfamily protein
Acc28538	myb-like transcription factor family protein
Acc12392	FLOWERING PROMOTING FACTOR 1 family protein
Acc13316	Regulator of chromosome condensation (RCC1) family protein
Acc07161	L-ascorbate oxidase
Acc25422	Zinc finger (C3HC4-type RING finger) family protein
Acc30921	Legume-specific protein
Acc14572	Cellulose synthase
Acc25824	Laccase
Acc33757	ABC transporter family protein
Acc10991	2OG-Fe(II) oxygenase family oxidoreductase
Acc04443	Pyrophosphate--fructose 6-phosphate 1-phosphotransferase
Acc09652	Serine/threonine-protein kinase
Acc12233	Peroxidase
Acc01006	At3g50900
Acc12890	Kelch repeat-containing family protein
Acc16799	BED zinc finger,hAT family dimerization domain, putative
Acc21430	Phospholipase D
Acc30672	MYB-related transcription factor
Acc23318	Effector of transcription protein
Acc08584	Metallothionein
Acc08593	Gibberellin 3-beta-dioxygenase 2-1
Acc33424	Chaperone protein DNAj, putative
Acc12010	FBD-associated F-box protein
Acc23402	Jasmonate zim-domain protein
Acc03241	Naringenin,2-oxoglutarate 3-dioxygenase
Acc18292	APOLLO
Acc05028	Peroxidase
Acc07959	Mitochondrial carrier family
Acc12027	RNA-binding family protein
Acc17674	Hydroxyproline-rich glycoprotein family protein, putative
Acc01258	Receptor-like kinase
Acc07074	BnaA01g05330D protein
Acc12949	LURP-one-related 6
Acc13624	Nucleobase-ascorbate transporter-like protein
Acc27749	Receptor-like protein kinase
Acc15495	Heavy metal transport/detoxification-like protein
Acc00767	NAC domain protein,
Acc31198	Mediator of RNA polymerase II transcription subunit 18, putative
Acc32636	Terpene synthase
Acc11890	RING zinc finger protein, putative
Acc18024	Purple acid phosphatase
Acc28672	Cytokinin riboside 5'-monophosphate phosphoribohydrolase
Acc05319	3-hydroxy-3-methylglutaryl coenzyme A reductase
Acc06188	High-affinity nitrate transporter 2.2
Acc11295	Unknown protein
Acc21926	Ribulose-phosphate 3-epimerase
Acc21071	Progesterone 5-beta-reductase
Acc30207	Embryo-specific protein 3, putative
Acc09924	Rotundifolia-like protein
Acc13086	AAA-type ATPase family protein
Acc05550	Glycerophosphodiester phosphodiesterase, putative
Acc23272	Ethylene-responsive transcription factor ERF034
Acc06467	BAG family molecular chaperone regulator 2
Acc28176	RNA-binding family protein isoform 1
Acc13905	Cysteine protease
Acc15488	S-adenosyl-L-methionine-dependent methyltransferases superfamily protein
Acc18920	Riboflavin kinase/fmn hydrolase
Acc01667	3-ketoacyl-CoA synthase
Acc17933	Coffea canephora DH200=94 genomic scaffold, scaffold_2
Acc25429	Patatin
Acc24416	Prolyl 4-hydroxylase alpha-like protein
Acc31165	Plant invertase/pectin methylesterase inhibitor
Acc17391	Sugar transporter, putative
Acc23889	AT hook motif DNA-binding family protein
Acc10838	Signal recognition particle 43 kDa protein
Acc00776	Methyltransferase-like protein
Acc07000	mRNA, clone: RTFL01-34-C05
Acc16302	Jasmonate zim-domain protein
Acc22148	Coffea canephora DH200=94 genomic scaffold, scaffold_2
Acc25416	Unknown protein
Acc20323	Coffea canephora DH200=94 genomic scaffold, scaffold_15
Acc19031	Wound-responsive family protein
Acc29126	SWIM zinc finger family protein / mitogen-activated protein kinase kinase kinase (MAPKKK)-related
Acc31197	Mediator of RNA polymerase II transcription subunit 18, putative
Acc15983	Cytochrome P450 family protein
Acc17640	Transcription factor
Acc31505	NAC domain protein,
Acc29455	Lysine-specific demethylase REF6
Acc31822	Mitogen-activated protein kinase kinase kinase, putative
Acc07004	RING-H2 finger protein
Acc07453	Unknown protein
Acc30423	UDP-glycosyltransferase
Acc22217	DUF761 domain protein
Acc19307	Chaperone protein DNAj, putative
Acc24820	Aluminum sensitive 3
Acc01863	U-box domain-containing protein 16
Acc00676	BEL1-like homeodomain protein 8, putative
Acc09335	Beta-glucosidase, putative
Acc28271	Pyruvate kinase
Acc17526	Serine acetyltransferase
Acc19968	SPX domain-containing membrane protein
Acc21512	Protein FANTASTIC FOUR 3
Acc02917	Protein phosphatase 2C family protein
Acc21699	Peroxisomal membrane protein, putative
Acc22544	Myb family transcription factor family protein
Acc14493	Heptahelical protein
Acc09699	MBOAT (membrane bound O-acyl transferase) family protein
Acc28833	Cytochrome P450, putative
Acc08890	Ammonium transporter
Acc29205	Coffea canephora DH200=94 genomic scaffold, scaffold_288
Acc26425	NAC domain protein,
Acc12936	Beta-galactosidase
Acc17579	Protein kinase, putative
Acc10237	Octicosapeptide/Phox/Bem1p domain-containing protein
Acc26689	Galactoside 2-alpha-L-fucosyltransferase
Acc05241	Phosphatase 2C family protein
Acc01548	UDP-glucose pyrophosphorylase 3
Acc26768	Octicosapeptide/Phox/Bem1p domain-containing protein kinase
Acc15766	Protein of unknown function (DUF1442)
Acc02155	Legume-specific protein
Acc22639	Protein of unknown function (DUF1218)
Acc06344	RING/U-box superfamily protein, putative
Acc15336	Plasma-membrane associated cation-binding protein 1
Acc19192	Endoplasmic oxidoreductin 1 family protein
Acc29019	Transmembrane protein 41b-like
Acc02264	Zinc finger constans-like protein
Acc12638	LETM1-like protein
Acc14735	Histidine triad (Hit) protein, putative
Acc24523	MYB-related transcription factor
Acc14324	Jasmonate zim-domain protein
Acc06149	Coffea canephora DH200=94 genomic scaffold, scaffold_74
Acc01836	S-adenosyl-L-methionine-dependent methyltransferases superfamily protein
Acc21406	Phospholipase A1
Acc09280	BPS1, putative
Acc19708	Protein phosphatase 2C-like protein
Acc02622	At2g46550-like protein
Acc12928	Transmembrane protein, putative
Acc32633	Terpene synthase
Acc26372	Indole-3-acetic acid-amido synthetase GH3.3, putative
Acc21989	Calmodulin binding protein
Acc23417	Sucrose synthase
Acc21525	Cytochrome P450, putative
Acc00678	NHL domain protein
Acc16909	Pyruvate kinase
Acc08150	Potassium transporter
Acc05658	Coffea canephora DH200=94 genomic scaffold, scaffold_2787
Acc13900	Cysteine protease
Acc14505	Monogalactosyldiacylglycerol synthase
Acc18584	UDP-D-glucuronate 4-epimerase
Acc29581	Phosphate import ATP-binding protein PstB
Acc19452	Wound-responsive family protein
Acc23635	Auxilin-related protein 1
Acc29462	Protein of unknown function (DUF760)
Acc29018	Inositol-tetrakisphosphate 1-kinase
Acc30285	Late embryogenesis abundant (LEA) hydroxyproline-rich glycoprotein family
Acc26212	Calcium-binding endonuclease/exonuclease/phosphatase family
Acc12516	Malic enzyme
Acc23030	Cold-induced protein
Acc14287	Chaperone dnaJ-like protein
Acc01466	Sugar phosphate exchanger 3
Acc18369	Adenine nucleotide alpha hydrolases-like superfamily protein, putative
Acc20659	Ethylene-responsive transcription factor
Acc08455	UDP-glycosyltransferase
Acc30960	Peroxidase
Acc17928	Non-specific serine/threonine protein kinase
Acc07333	Glucan endo-1,3-beta-glucosidase, putative
Acc10519	Kinase interacting (KIP1-like) family protein
Acc13415	Coffea canephora DH200=94 genomic scaffold, scaffold_98
Acc23481	Ser/Thr-rich protein T10 in DGCR region, putative
Acc06381	WRKY family transcription factor
Acc08594	Gibberellin 3-beta-dioxygenase 2-1
Acc15526	NADP-specific glutamate dehydrogenase, putative
Acc00871	Cytochrome P450 family cinnamate 4-hydroxylase
Acc28776	Triacylglycerol lipase
Acc19830	Late embryogenesis abundant protein
Acc09315	Zinc finger A20 and AN1 domain stress-associated protein
Acc20373	Major facilitator superfamily protein
Acc09449	Coffea canephora DH200=94 genomic scaffold, scaffold_231
Acc03170	ACT domain-containing family protein
Acc04319	RING/U-box superfamily protein, putative isoform 1
Acc04777	Zinc finger protein
Acc14992	Myb transcription factor
Acc33398	Cellulose synthase, putative
Acc01377	Late embryogenesis abundant hydroxyproline-rich glycofamily protein, putative
Acc17707	Inorganic pyrophosphatase 2
Acc16770	Membrane-bound O-acyltransferase
Acc03234	Ovate transcriptional repressor
Acc02742	Ethylene-responsive transcription factor, putative
Acc31940	E3 ubiquitin-protein ligase CHIP
Acc22545	Aspartate aminotransferase
Acc23969	Heavy-metal-associated domain-containing family protein
Acc12693	Sec14p-like phosphatidylinositol transfer family protein
Acc23432	Pyrophosphate--fructose 6-phosphate 1-phosphotransferase
Acc17281	Heat shock 70 kDa protein
Acc01743	Unknown protein
Acc19764	At2g46550-like protein
Acc17105	O-fucosyltransferase family protein
Acc12003	BES1/BZR1 homolog 1
Acc01742	D-inositol 3-phosphate glycosyltransferase
Acc09965	EIN3-binding F-box 1-like protein
Acc07755	E3 ubiquitin ligase BIG BROTHER-related
Acc25497	Sucrose synthase
Acc08454	UDP-glycosyltransferase
Acc09018	Bifunctional inhibitor/lipid-transfer protein/seed storage 2S albumin superfamily protein
Acc10837	L-ascorbate oxidase
Acc28063	CoA ligase
Acc08473	Heavy metal-associated protein
Acc09210	Alpha/beta-Hydrolases superfamily protein
Acc15259	Epoxide hydrolase
Acc27495	Coffea canephora DH200=94 genomic scaffold, scaffold_3
Acc22440	Non-specific serine/threonine protein kinase
Acc23529	Ring finger protein, putative
Acc27131	BZIP transcription factor
Acc01183	Kinase interacting (KIP1-like) family protein
Acc09647	Transcription factor, putative
Acc12026	Carboxypeptidase
Acc15709	Rhomboid family protein
Acc17675	Ribosomal protein L18ae family
Acc16287	Lipase
Acc20535	Unknown protein
Acc07306	Purple acid phosphatase
Acc25479	Long cell-linked locus protein, putative, expressed
Acc11029	Cysteine synthase
Acc19030	Wound-responsive family protein
Acc28385	Nudix hydrolase
Acc25298	UDP-glycosyltransferase
Acc20483	Unknown protein
Acc17804	Kelch repeat-containing F-box family protein
Acc27146	cAMP-regulated phosphoprotein-like protein
Acc09597	Protein of unknown function (DUF761)
Acc19685	WRKY family transcription factor
Acc30213	Coffea canephora DH200=94 genomic scaffold, scaffold_36
Acc20357	Coffea canephora DH200=94 genomic scaffold, scaffold_15
Acc21075	Protein of unknown function (DUF620)
Acc29560	WRKY transcription factor
Acc06305	Nitrate transporter 1.2
Acc17440	Protein translation factor SUI1 like
Acc11898	Coffea canephora DH200=94 genomic scaffold, scaffold_5218
Acc12431	Coffea canephora DH200=94 genomic scaffold, scaffold_2
Acc09209	Abscisic acid receptor
Acc33616	Serine acetyltransferase
Acc26010	Plant protein of unknown function (DUF868)
Acc16415	RING-H2 zinc finger protein
Acc19900	L-lactate dehydrogenase
Acc12041	Remorin-like protein
Acc06303	Homeobox leucine zipper family protein
Acc17919	Chaperone protein dnaJ
Acc29493	Cytochrome P450 family ABA 8'-hydroxylase
Acc00053	Receptor-like kinase
Acc10125	NAC domain protein,
Acc00230	ROP-interactive CRIB motif protein
Acc23404	Protein of unknown function (DUF581)
Acc09472	Lipid binding protein, putative
Acc15754	Zinc finger A20 and AN1 domain-containing stress-associated protein
Acc20627	Polyphenol oxidase
Acc31313	Pentatricopeptide repeat-containing family protein
Acc19207	Gibberellin 3-beta-dioxygenase 2-1
Acc03846	ABC transporter family protein
Acc10556	Trehalose 6-phosphate phosphatase
Acc06869	Protein of unknown function (DUF1005)
Acc15528	NADP-specific glutamate dehydrogenase, putative
Acc00093	Protein RETICULATA, chloroplastic
Acc04480	Ser/Thr-rich T10 in DGCR region
Acc09392	Nitrate transporter 1.5
Acc19029	Wound-responsive family protein
Acc21795	Purple acid phosphatase
Acc18774	Monogalactosyldiacylglycerol synthase
Acc18872	E3 ubiquitin-protein ligase RMA1H1
Acc22977	Digalactosyldiacylglycerol synthase 1, chloroplastic
Acc26790	Peptide methionine sulfoxide reductase
Acc26216	F-box family protein
Acc17052	BPS1, putative
Acc23769	WRKY transcription factor, putative
Acc04672	Unknown protein
Acc17125	Coffea canephora DH200=94 genomic scaffold, scaffold_27
Acc20298	Glutamate synthase, putative
Acc06342	Ribonuclease
Acc14110	DNA-3-methyladenine glycosylase, putative
Acc15280	Long cell-linked locus protein, putative, expressed
Acc01526	Hypoxia-responsive family protein
Acc13618	Tyrosine-protein phosphatase
Acc11799	RNA binding protein
Acc05786	UDP-glucose 6-dehydrogenase
Acc19693	WRKY transcription factor, putative
Acc02250	Rhomboid family protein
Acc20165	Tetraspanin family protein
Acc02741	Ethylene-responsive transcription factor
Acc06331	Sphingoid base hydroxylase 2
Acc18935	Cysteine protease, putative
Acc20567	ROP-interactive CRIB motif protein
Acc19658	RING/U-box superfamily protein
Acc09584	Coffea canephora DH200=94 genomic scaffold, scaffold_614
Acc03873	Kinase family protein
Acc26054	Myb transcription factor
Acc24854	Soluble inorganic pyrophosphatase
Acc04750	Cysteine protease
Acc14844	Pentatricopeptide repeat-containing protein, putative
Acc29640	SAUR-like auxin-responsive family protein
Acc21845	LOB domain-containing protein, putative
Acc26227	Ferredoxin
Acc31187	Coffea canephora DH200=94 genomic scaffold, scaffold_5
Acc15143	Polycomb group RING finger protein 1
Acc22908	MYB-related transcription factor
Acc12589	Auxin-responsive protein
Acc21676	Serine/threonine-protein kinase
Acc13131	Polygalacturonase-inhibiting protein
Acc33587	Receptor-like protein kinase
Acc08932	Unknown protein
Acc16078	Transmembrane protein 41b-like
Acc06113	Kinase family protein
Acc19788	Alpha/beta-Hydrolases superfamily protein
Acc17158	Xyloglucan endotransglucosylase/hydrolase
Acc32274	Chitinase
Acc02912	3-ketoacyl-CoA synthase
Acc03656	Wound-induced protein 1-like protein
Acc06941	Basic helix-loop-helix DNA-binding superfamily protein, putative
Acc21074	Unknown protein
Acc25624	Coffea canephora DH200=94 genomic scaffold, scaffold_11
Acc17314	MACPF domain-containing protein
Acc28455	Acyl-acyl carrier thioesterase
Acc06999	Unknown protein
Acc00260	Chalcone synthase
Acc15543	WD-repeat protein, putative
Acc08442	Pyruvate kinase
Acc27715	Plant-specific domain TIGR01615 family protein
Acc02732	Sugar phosphate exchanger 3
Acc30542	EF hand calcium-binding family protein
Acc31213	Calcium-transporting ATPase
Acc13860	Unknown protein
Acc21927	YGL010w-like protein
Acc08177	Unknown protein
Acc23957	Trehalose 6-phosphate phosphatase
Acc00618	EIN3-binding F-box 1-like protein
Acc02978	D-inositol 3-phosphate glycosyltransferase

## Sheet: 7D upET & downMCP
342 genes upregulated by ET and downregulated by 1-MCP at 7D time point
Acc27954	Acid beta-fructofuranosidase, putative
Acc32214	Pleckstrin-like (PH) and lipid-binding START domain protein
Acc11335	Squalene monooxygenase
Acc15885	Phosphoglucosamine mutase
Acc15663	BTB/POZ domain-containing protein
Acc01105	Undecaprenyl diphosphate synthase, putative
Acc09706	Phosphoribosylglycinamide formyltransferase
Acc02594	Rhodanese-like domain-containing family protein
Acc03284	50S ribosomal L9
Acc17356	COP1-interacting protein 7
Acc29710	4-coumarate-CoA ligase
Acc13152	Zinc finger CCCH domain-containing protein
Acc05463	RING/FYVE/PHD zinc finger superfamily protein
Acc31042	Coffea canephora DH200=94 genomic scaffold, scaffold_105
Acc11049	Stress regulated protein
Acc19002	Sugar transporter, putative
Acc08547	IQ-domain protein, putative
Acc29872	Dof zinc finger protein
Acc17416	BEST Arabidopsis thaliana protein match is: glycine-rich protein .
Acc13783	Wound-responsive family protein
Acc10594	Receptor-like kinase
Acc04466	S-acyltransferase
Acc06002	Xyloglucan galactosyltransferase
Acc07295	B-box zinc finger family protein
Acc10557	Ethylene-responsive element binding-factor
Acc13053	Glutamate carboxypeptidase 2
Acc22569	Homeobox leucine-zipper protein
Acc09484	Cyclin family protein
Acc22665	Disease resistance protein RPM1, putative
Acc00400	Protein kinase
Acc06315	Receptor-like kinase
Acc09610	External alternative NAD(P)H-ubiquinone oxidoreductase B2, mitochondrial
Acc14196	Carbonic anhydrase
Acc17632	Phosphoinositide phosphatase family protein
Acc33568	Disease resistance protein
Acc08334	Gtpase activating protein, putative
Acc09562	Choline transporter-related family protein
Acc10422	Beta-galactosidase
Acc32573	NADH-cytochrome b5 reductase
Acc14942	Protein IQ-DOMAIN 1-like protein
Acc11230	Protein of unknown function (DUF579)
Acc23745	Protein DCL, chloroplastic
Acc25391	(RAP Annotation release2) Galactose-binding like domain containing protein
Acc03519	Kinase family protein
Acc10926	Pectin acetylesterase, putative
Acc28014	Valine--tRNA ligase-like protein
Acc07159	Rop guanine nucleotide exchange factor, putative
Acc33699	Proteophosphoglycan
Acc10240	Receptor-like protein kinase
Acc30747	Plant protein of unknown function (DUF863)
Acc20794	WPP domain-associated
Acc22687	Nucleotide-sugar transporter family protein
Acc30745	Early nodulin-like protein
Acc14456	nitrate transporter 1.1
Acc16624	Monocopper oxidase-like protein SKU5
Acc21047	1-(5-phosphoribosyl)-5-[(5-phosphoribosylamino)methylideneamino] imidazole-4-carboxamide isomerase
Acc30813	Receptor-like kinase
Acc30633	Protein farnesyltransferase beta-subunit
Acc07554	Translation initiation factor IF-2
Acc24321	Subtilisin-like protease
Acc04746	UDP-glycosyltransferase
Acc03211	Seed specific protein Bn15D1B
Acc05027	PsbP domain-containing 4, chloroplastic-like protein
Acc06584	Epoxide hydrolase
Acc32572	Aspartate racemase
Acc03129	SEC14-like protein
Acc33032	Homeobox-leucine zipper family protein
Acc20309	Dipeptidyl peptidase, putative
Acc20320	ABIL1-like protein
Acc31684	Ubiquitin carboxyl-terminal hydrolase family protein
Acc32849	Microtubule-associated protein 70-2
Acc21381	protein kinase family protein
Acc30203	Kinase family protein
Acc27295	Photosystem I reaction center subunit II
Acc16389	Pectin lyase-like superfamily protein
Acc23631	Mannan endo-1,4-beta-mannosidase-like protein
Acc02632	Pectinesterase
Acc32162	Ring finger protein, putative
Acc33342	Protein of unknown function (DUF581)
Acc25981	Aquaporin
Acc13675	Ubiquitin ligase protein cop1, putative
Acc05600	Glyceraldehyde-3-phosphate dehydrogenase
Acc31654	Cation/H(+) antiporter 15
Acc27578	DNA binding protein
Acc23508	Alcohol dehydrogenase, putative
Acc33019	Pentatricopeptide repeat-containing protein, mitochondrial
Acc32696	Receptor-like kinase
Acc20881	Pentatricopeptide repeat-containing protein
Acc25465	Calcium-dependent phosphotriesterase superfamily protein
Acc24943	Delta(14)-sterol reductase
Acc28807	CAAX amino terminal protease family protein
Acc08822	RING/U-box superfamily protein
Acc23677	Geranylgeranyl diphosphate synthase
Acc22273	CASP-like protein
Acc29765	Protein of unknown function (DUF1421)
Acc18804	GRIP and coiled-coil domain-containing protein, putative
Acc03009	Kinetochore protein SPC24 homolog
Acc28432	Multicopper oxidase LPR1
Acc14261	Serine/threonine protein phosphatase 2A regulatory subunit B
Acc20953	Aquaporin
Acc09987	Non-specific serine/threonine protein kinase
Acc29182	Receptor-like protein kinase
Acc19390	Aspartate carbamoyltransferase
Acc03088	Scarecrow transcription factor family protein
Acc24306	Pectin acetylesterase, putative
Acc07551	Cytochrome P450
Acc21787	Protein argonaute
Acc30613	Kinase, putative
Acc10974	Yth domain-containing protein, putative
Acc26208	Transcription factor-related family protein
Acc08673	Thioredoxin
Acc32821	Quinone oxidoreductase-like protein
Acc08475	Udp-glycosyltransferase-like protein
Acc13792	Core-2/I-branching beta-1,6-N-acetylglucosaminyltransferase-like protein
Acc10347	Calcium-dependent protein kinase, putative
Acc12154	Transcription factor, putative
Acc30779	Malonyl-coenzyme:anthocyanin 5-O-glucoside-6'''-O-malonyltransferase
Acc04618	Glucose-1-phosphate adenylyltransferase
Acc33108	Short-chain dehydrogenase/reductase family protein
Acc10116	Zinc finger protein, putative
Acc30583	Glycerol-3-phosphate dehydrogenase [NAD(+)]
Acc23122	P-loop containing nucleoside triphosphate hydrolases superfamily protein
Acc32029	Heme oxygenase-like, multi-helical protein
Acc32909	Alpha-glucosidase, putative
Acc07646	Pentatricopeptide repeat-containing family protein
Acc19489	P-loop containing nucleoside triphosphate hydrolases superfamily protein
Acc01878	Protein of unknown function, DUF599
Acc13114	Bile acid:sodium symporter
Acc00227	Xyloglucan galactosyltransferase KATAMARI1
Acc19756	Bifunctional fucokinase/fucose pyrophosphorylase
Acc04465	S-acyltransferase
Acc10223	Kinase family protein
Acc27706	Coffea canephora DH200=94 genomic scaffold, scaffold_4
Acc30181	Auxin response factor
Acc23701	B3 domain-containing protein
Acc32474	Leucine-rich repeat receptor-like protein
Acc27364	Protein argonaute
Acc10121	Afadin/alpha-actinin-binding protein
Acc14127	RING/U-box superfamily protein
Acc04487	Hedgehog receptor, putative isoform 1
Acc31791	MYB transcription factor
Acc09149	Transmembrane protein 8B
Acc15145	Photosystem II reaction center W protein
Acc25587	Auxin-responsive protein
Acc32863	Sec14p-like phosphatidylinositol transfer family protein
Acc07281	Protein COBRA, putative
Acc13784	Wound-responsive family protein, putative
Acc07683	Cationic amino acid transporter
Acc19550	Type I inositol-1,4,5-trisphosphate 5-phosphatase
Acc13692	Leucine-rich repeat (LRR) family protein
Acc14810	Ethylene-overproduction 1-like protein
Acc04745	UDP-glycosyltransferase
Acc30333	Phospholipase family protein
Acc01917	Scarecrow transcription factor family protein
Acc25247	Receptor-like kinase
Acc28128	Dynamin, putative
Acc20051	Di-glucose binding protein with leucine-rich repeat domain
Acc25284	Flowering locus T
Acc19958	Stay-green protein
Acc10581	Coffea canephora DH200=94 genomic scaffold, scaffold_71
Acc30687	P-loop containing nucleoside triphosphate hydrolases superfamily protein
Acc30657	Peroxidase
Acc30814	Receptor-like kinase
Acc02414	Metal-dependent phosphohydrolase HD domain-containing protein
Acc28240	Receptor-like protein kinase
Acc08589	Scarecrow transcription factor family protein
Acc08710	Patellin-like protein
Acc28487	Zinc finger protein, putative
Acc29150	Sulfate transporter, putative
Acc01811	Verticillium wilt resistance-like protein
Acc07282	Protein COBRA, putative
Acc13611	Protein of unknown function (DUF506)
Acc21200	Chlorophyll a-b binding protein, chloroplastic
Acc29445	Coffea canephora DH200=94 genomic scaffold, scaffold_72
Acc03094	RALF
Acc02924	Transcription factor, putative
Acc26448	TPR repeat-containing thioredoxin TTL1
Acc04448	Coffea canephora DH200=94 genomic scaffold, scaffold_26
Acc09182	Intracellular protein transport protein USO1-like protein
Acc23240	AAA-type ATPase family protein
Acc12170	O-fucosyltransferase family protein
Acc28223	Ankyrin repeat family protein
Acc16826	Kinase family protein
Acc21328	Chlorophyll a-b binding protein, chloroplastic
Acc06841	HVA22-like protein
Acc15968	Transmembrane protein 8B
Acc17687	Metallo-hydrolase/oxidoreductase superfamily protein
Acc31218	Cytochrome P450, putative
Acc31270	Transcription factor
Acc15289	Universal stress family protein
Acc06704	Lactoylglutathione lyase / glyoxalase I family protein
Acc13231	Calcium-dependent protein kinase, putative
Acc30682	Cytochrome c6
Acc17779	Late embryogenesis abundant protein
Acc20564	RNA pseudouridine synthase
Acc12859	Ring finger protein, putative
Acc12853	Pectinesterase
Acc25318	Core-2/I-branching beta-1,6-N-acetylglucosaminyltransferase family protein, putative
Acc30449	At3g32930-like protein
Acc18948	Two-component response regulator-like protein
Acc17338	Choline transporter-related family protein
Acc13145	Protein TRANSPARENT TESTA 1
Acc16125	Cationic amino acid transporter, putative
Acc15755	Kinesin-like protein
Acc16502	GDP-mannose transporter, putative
Acc01038	Beta-galactosidase
Acc13428	Abscisic acid-insensitive 5-like protein
Acc12187	Pumilio family protein
Acc15648	Protein of unknown function (DUF793)
Acc08985	Protein of unknown function (DUF630 and DUF632)
Acc04346	8-vinyl reductase
Acc11052	Receptor-like kinase
Acc28785	WRKY transcription factor
Acc13655	Glutamate receptor
Acc27216	PWWP domain-containing family protein
Acc21778	Holliday junction ATP-dependent DNA helicase RuvB
Acc22207	Methyl-CpG binding domain containing protein, expressed
Acc12831	3-oxoacyl-[acyl-carrier-protein] synthase
Acc32069	Receptor-kinase-like protein
Acc15071	Glucan endo-1,3-beta-glucosidase, putative
Acc15160	Zinc finger family protein
Acc01511	Ring finger protein, putative
Acc12673	tetraticopeptide domain-containing thioredoxin
Acc05633	SAGA-associated factor 29 like
Acc21947	F-box/kelch-repeat protein
Acc26782	Cytochrome P450, putative
Acc15815	O-fucosyltransferase family protein
Acc07669	Helix-loop-helix DNA-binding
Acc15769	Amine oxidase
Acc07158	Geranylgeranyl-diphosphate synthase
Acc07771	Protein of unknown function, DUF642
Acc29585	4-coumarate:CoA ligase
Acc30509	ACT domain-containing protein
Acc12019	Ent-kaurene oxidase
Acc18688	Pentatricopeptide repeat-containing protein
Acc27066	Guanosine-3',5'-bis(Diphosphate) 3'-pyrophosphohydrolase, putative
Acc15981	Conserved oligomeric Golgi complex subunit 4-like protein
Acc19827	Reticulon-like protein
Acc08596	far-red elongated hypocotyl 1
Acc00530	Outer mitochondrial membrane protein porin
Acc22271	Coffea canephora DH200=94 genomic scaffold, scaffold_2
Acc25712	Transcription factor, putative
Acc18491	DNA-3-methyladenine glycosylase, putative
Acc06406	Ninja-family protein
Acc09594	Beta-galactosidase
Acc00593	ABC transporter family protein
Acc32484	Long-chain-fatty-acid--AMP ligase FadD28
Acc07608	Receptor-like kinase
Acc11317	Unknown protein
Acc19140	Peptide-N4-(N-acetyl-beta-glucosaminyl)asparagine amidase A, putative
Acc14838	Protein of unknown function (DUF3527)
Acc03488	Protein IQ-DOMAIN 14
Acc30640	Potassium transporter
Acc03620	WD repeat domain phosphoinositide-interacting protein 3
Acc31786	Maternal effect embryo arrest 59
Acc24792	Interactor of constitutive active ROPs-like protein
Acc26709	1-aminocyclopropane-1-carboxylate oxidase 2
Acc04457	HSP20-like chaperones superfamily protein
Acc32873	Reductase 1
Acc17288	Nudix hydrolase 15
Acc20930	ACT domain-containing family protein
Acc00352	Acyl-[acyl-carrier-protein] desaturase
Acc23170	Remorin-related
Acc25804	RAN BINDING protein 1
Acc12006	Histone deacetylase complex subunit SAP30
Acc19026	Wound-responsive family protein, putative
Acc29488	Amino acid permease family protein
Acc32226	RING/U-box superfamily protein
Acc03294	F-box FBW2-like protein
Acc07348	Lysophosphatidyl acyltransferase 4
Acc15598	Unknown protein
Acc15453	Coffea canephora DH200=94 genomic scaffold, scaffold_128
Acc00769	Thioredoxin, putative
Acc02292	Protein COBRA
Acc11779	UDP-glycosyltransferase
Acc16585	2-oxoglutarate-dependent dioxygenase
Acc06204	MATE efflux family protein
Acc03251	Starch synthase, chloroplastic/amyloplastic
Acc10576	Receptor protein kinase, putative
Acc14521	Chlororespiratory reduction 6
Acc04726	BZIP transcription factor
Acc08151	Potassium transporter
Acc28896	Cytochrome P450, putative
Acc08879	Disease resistance protein
Acc15501	RING-H2 finger protein
Acc26715	Dynein light chain
Acc33288	Glucan endo-1,3-beta-glucosidase, putative
Acc26404	Protochlorophyllide reductase
Acc04155	Coffea canephora DH200=94 genomic scaffold, scaffold_135
Acc14026	Di-glucose binding protein with leucine-rich repeat domain
Acc05295	Ring finger protein
Acc03299	Gamma-tocopherol methyltransferase
Acc20369	Lectin-like receptor kinase, putative
Acc14809	GRAS family transcription factor, putative
Acc20036	Homeobox protein BEL1 like
Acc03461	Receptor-like protein
Acc24351	Transducin/WD40 repeat-like superfamily protein
Acc06241	NHL domain-containing protein
Acc00803	DNA-3-methyladenine glycosylase, putative
Acc07764	Zinc finger CCCH domain-containing protein
Acc26029	ABC transporter, ATP binding protein
Acc15150	Auxin-responsive protein
Acc17417	Protein of unknown function, DUF538
Acc26684	Xyloglucan 6-xylosyltransferase, putative
Acc01161	carbon-sulfur lyases
Acc06868	Transcription factor-like protein
Acc22805	Protein TIME FOR COFFEE-like protein
Acc24308	Transcription factor
Acc22833	Dehydroquinate dehydratase/shikimate dehydrogenase
Acc18122	Homeobox protein knotted-1, putative
Acc00310	DEMETER
Acc20954	Aquaporin
Acc09613	Sugar transporter, putative
Acc00452	Squamosa promoter binding protein-like protein
Acc04885	Unknown protein
Acc01628	Pumilio-like protein
Acc33289	Protein of unknown function (DUF3537)
Acc06938	Filament-plant-like protein, putative
Acc32475	Transcription factor protein
Acc13688	MLO-like protein
Acc27469	Light-dependent short hypocotyls 1
Acc32602	Thylakoid lumenal 16.5 kDa protein
Acc18113	Short-chain dehydrogenase/reductase family protein
Acc19819	Glycosyl transferase family 1 protein
Acc13085	Reductase NYC
Acc23615	Beta-galactosidase
Acc30226	TOX high mobility group box family member 4-A, putative isoform 4
Acc32775	Receptor-like kinase
Acc31641	Histidine phosphotransfer protein
Acc27928	8-amino-7-oxononanoate synthase
Acc05008	Protein trichome birefringence
Acc17415	DAG protein, putative
Acc28918	Plant protein of unknown function (DUF863)
Acc33588	Outward rectifying potassium channel protein
Acc04674	Kinase family protein
Acc12951	Subtilisin-like protease
Acc19093	Oxygen-evolving enhancer protein 2, chloroplastic
Acc32186	Lactoylglutathione lyase
Acc25588	Auxin-responsive protein
Acc08340	U-box domain-containing protein
Acc17881	2-oxoglutarate (2OG) and Fe(II)-dependent oxygenase superfamily protein
Acc31153	Histone-lysine N-methyltransferase

## Sheet: 7D downET & upMCP
413 genes downregulated by ET and upregulated by 1-MCP at 7D time point
Acc14212	F-box/kelch-repeat protein
Acc13372	HVA22-like protein
Acc13351	Syntaxin, putative
Acc22506	3-ketoacyl-CoA synthase
Acc02955	Laccase
Acc15215	Unknown protein
Acc19817	BAG family molecular chaperone regulator 6
Acc06926	Domain of unknown function (DUF303)
Acc11186	UPF0496 protein
Acc28333	Cytochrome P450
Acc28387	Caleosin-related family protein
Acc10798	Actin depolymerizing factor
Acc05573	EF hand calcium-binding family protein
Acc12016	Allene oxide synthase
Acc12988	Coffea canephora DH200=94 genomic scaffold, scaffold_9
Acc21491	S-adenosylmethionine synthase
Acc05191	Cytochrome P450 family protein
Acc02525	Alcohol dehydrogenase-like protein
Acc28540	AP2/B3 transcription factor family protein
Acc07451	Basic helix-loop-helix DNA-binding superfamily protein, putative
Acc17028	Annexin
Acc19486	Stem-specific protein tsjt1, putative
Acc20167	UDP-D-glucuronate 4-epimerase
Acc06569	Rapid alkalinization factor 1, putative
Acc19929	Protein of unknown function (DUF1442)
Acc24246	Adenine nucleotide alpha hydrolases-like superfamily protein
Acc22732	Purple acid phosphatase
Acc29430	Coffea canephora DH200=94 genomic scaffold, scaffold_72
Acc30541	Calmodulin-like protein
Acc23934	UDP-glycosyltransferase
Acc22724	Phosphoribulokinase
Acc05783	Zinc finger protein, putative
Acc09429	23 kDa jasmonate-induced protein
Acc15015	Wound-responsive family protein
Acc19340	Serine acetyltransferase
Acc05344	Adenine nucleotide alpha hydrolases-like superfamily protein
Acc14162	Glutathione S-transferase
Acc32368	Calmodulin
Acc01821	Ferritin
Acc17475	Stigma-specific Stig1 family protein, putative
Acc17887	Serine-rich protein
Acc24959	GATA transcription factor, putative
Acc20667	Protein of unknown function (DUF679)
Acc25161	Coffea canephora DH200=94 genomic scaffold, scaffold_112
Acc15529	Serine/threonine protein kinase, putative
Acc12299	NAC domain-containing protein, putative
Acc06539	FAD-binding Berberine family protein
Acc33159	DUF679 domain membrane protein 2
Acc01436	Dehydration responsive element binding transcription factor
Acc18497	Late embryogenesis abundant protein
Acc22763	Auxin-responsive protein
Acc24536	Ca2+-binding protein 1
Acc26727	Coffea canephora DH200=94 genomic scaffold, scaffold_5
Acc19437	Thioredoxin
Acc04147	Protein of unknown function (DUF 3339)
Acc26578	EF hand calcium-binding family protein
Acc32829	Trehalose-phosphate synthase
Acc15527	Yellow stripe-like transporter 1
Acc20247	Heat shock protein 90
Acc07164	Lysine/histidine transporter
Acc23935	UDP-glycosyltransferase
Acc00408	Pathogenesis-related protein PR-4
Acc19208	Gibberellin 3-beta-dioxygenase 2-1
Acc04799	Phytosulfokines 3-like protein
Acc23387	LURP-one-related 6
Acc01254	Cytochrome P450 family protein
Acc28025	Cytochrome P450
Acc04828	MATE efflux family protein
Acc10031	Coffea canephora DH200=94 genomic scaffold, scaffold_45
Acc30862	Class I glutamine amidotransferase-like superfamily protein
Acc23562	Gibberellin-regulated protein 2
Acc13561	Cysteine protease
Acc31016	Cyclin dependent kinase inhibitor
Acc27278	FAD-binding Berberine family protein
Acc03037	WEB family plant protein
Acc07588	G-box binding factor
Acc20712	Coffea canephora DH200=94 genomic scaffold, scaffold_112
Acc07719	Phospholipase family protein
Acc22124	Coffea canephora DH200=94 genomic scaffold, scaffold_2
Acc24077	Kinase, putative
Acc06448	FAD-binding Berberine family protein
Acc22246	Coatomer subunit beta
Acc02956	PAR1 protein
Acc20238	Coffea canephora DH200=94 genomic scaffold, scaffold_15
Acc32800	Octicosapeptide/Phox/Bem1p domain-containing family protein
Acc29408	Coffea canephora DH200=94 genomic scaffold, scaffold_2
Acc07538	L-gulonolactone oxidase
Acc01594	Fructose-1,6-bisphosphatase class 1
Acc11028	Cysteine synthase
Acc01490	Glutamate dehydrogenase
Acc23338	Cytokinin oxidase/dehydrogenase
Acc07786	Purple acid phosphatase
Acc14191	Polyamine aminopropyltransferase
Acc28167	Transmembrane protein 41b-like
Acc12377	Nucleotide-diphospho-sugar transferase family protein
Acc15628	Aluminum activated malate transporter family protein
Acc21054	Zinc finger protein
Acc28683	1-aminocyclopropane-1-carboxylate oxidase homolog 2
Acc05242	Receptor-like kinase
Acc06335	Glutathione s-transferase, putative
Acc11932	ARID/bright DNA-binding domain protein
Acc03683	Zinc finger family protein
Acc30208	Wuschel-related homeobox protein
Acc15260	Endoglucanase
Acc02582	Coffea canephora DH200=94 genomic scaffold, scaffold_5330
Acc08461	Aquaporin
Acc32276	Chitinase
Acc27169	Major allergen d 1
Acc06459	Coffea canephora DH200=94 genomic scaffold, scaffold_526
Acc09267	Protease inhibitor/seed storage/lipid transfer family protein
Acc30649	Prostaglandin G/H synthase 2
Acc33205	Phospholipase A2 family protein
Acc10840	Lysine/histidine transporter
Acc11651	Beta-xylosidase, putative
Acc23388	LURP-one-related 6
Acc24628	Protein kinase like protein
Acc06388	14-3-3 protein, putative
Acc31315	VQ motif-containing protein, putative
Acc25424	Ubiquitin-like protein 5
Acc26647	Cytochrome P450, putative
Acc18954	BnaA05g10700D protein
Acc22338	Lipoxygenase
Acc09700	Coffea canephora DH200=94 genomic scaffold, scaffold_12
Acc29494	Long-chain-alcohol oxidase
Acc33324	Calcium-dependent protein kinase
Acc28739	2-oxoglutarate (2OG) and Fe(II)-dependent oxygenase superfamily protein
Acc16800	2-oxoglutarate (2OG) and Fe(II)-dependent oxygenase superfamily protein
Acc31880	Ethylene-responsive transcription factor, putative
Acc19684	Transmembrane protein, putative
Acc32650	E3 ubiquitin-protein ligase
Acc30435	Peroxidase
Acc30921	Legume-specific protein
Acc30422	UDP-glycosyltransferase
Acc25824	Laccase
Acc04862	Coffea canephora DH200=94 genomic scaffold, scaffold_55
Acc12233	Peroxidase
Acc09074	Gibberellin receptor GID1, putative
Acc15136	Cytochrome P450, putative
Acc18548	Serine-rich family protein
Acc07415	Indole-3-acetic acid-amido synthetase GH3.3, putative
Acc26868	Coffea canephora DH200=94 genomic scaffold, scaffold_2
Acc08593	Gibberellin 3-beta-dioxygenase 2-1
Acc15789	C2H2-like zinc finger protein
Acc03241	Naringenin,2-oxoglutarate 3-dioxygenase
Acc21106	UDP glycosyltransferase
Acc21982	CDP-diacylglycerol--glycerol-3-phosphate 3-phosphatidyltransferase, putative
Acc16175	Proline-rich family protein
Acc31483	Nodulin-related protein 1, putative
Acc05028	Peroxidase
Acc32569	Early nodulin-93
Acc19727	S-acyltransferase
Acc29682	Glyoxal oxidase-related protein
Acc13547	Glutathione s-transferase, putative
Acc15495	Heavy metal transport/detoxification-like protein
Acc16768	Dehydration responsive element binding transcription factor
Acc32287	Exocyst subunit EXO70 family protein
Acc28583	Unknown protein
Acc01403	Calcium-dependent lipid-binding (CaLB domain) family protein
Acc30521	Peroxidase
Acc01510	Sorghum bicolor protein targeted either to mitochondria or chloroplast proteins T50848
Acc05319	3-hydroxy-3-methylglutaryl coenzyme A reductase
Acc20672	Glutaredoxin-like family protein
Acc11295	Unknown protein
Acc21926	Ribulose-phosphate 3-epimerase
Acc20263	Coffea canephora DH200=94 genomic scaffold, scaffold_1426
Acc30207	Embryo-specific protein 3, putative
Acc07850	Sodium/hydrogen exchanger
Acc09924	Rotundifolia-like protein
Acc17379	Syntaxin, putative
Acc28038	Heat shock transcription factor
Acc09971	Blue copper protein, putative
Acc06467	BAG family molecular chaperone regulator 2
Acc04405	Protein of unknown function (DUF581)
Acc29730	Ethylene-responsive transcription factor
Acc13905	Cysteine protease
Acc20331	Oligopeptide transporter, putative
Acc21105	UDP glycosyltransferase
Acc26295	Cytochrome P450, putative
Acc16784	Nucleotide binding, putative
Acc15866	Calcineurin B-like protein
Acc17391	Sugar transporter, putative
Acc23889	AT hook motif DNA-binding family protein
Acc20949	GATA transcription factor, putative
Acc07539	D-arabinono-1,4-lactone oxidase family protein
Acc10635	Dihydroflavonol-4-reductase
Acc22802	Haloacid dehalogenase-like hydrolase
Acc09530	NAC domain protein
Acc21409	Rubber elongation factor protein (REF)
Acc22148	Coffea canephora DH200=94 genomic scaffold, scaffold_2
Acc27453	Fasciclin-like arabinogalactan protein
Acc06167	Membrane protein
Acc30812	Glutamine dumper, putative
Acc05367	Nudix hydrolase-like protein
Acc22474	Auxin-responsive protein
Acc19198	Glutathione s-transferase, putative
Acc06012	Cytochrome P450
Acc30255	70 kDa heat shock protein
Acc31505	NAC domain protein,
Acc02949	Copper transporter, putative
Acc31822	Mitogen-activated protein kinase kinase kinase, putative
Acc07453	Unknown protein
Acc21100	Cysteine protease, putative
Acc30819	Proline dehydrogenase
Acc02290	B12D protein
Acc32106	Glucan endo-1,3-beta-glucosidase, putative
Acc05305	Cinnamate:CoA ligase
Acc24820	Aluminum sensitive 3
Acc09232	Transcription factor
Acc32727	Chitinase protein
Acc00676	BEL1-like homeodomain protein 8, putative
Acc10493	Potassium channel
Acc32187	Heavy metal-associated protein
Acc17526	Serine acetyltransferase
Acc09328	O-fucosyltransferase family protein
Acc21699	Peroxisomal membrane protein, putative
Acc22544	Myb family transcription factor family protein
Acc14493	Heptahelical protein
Acc09579	NAC domain protein
Acc14163	Glutathione S-transferase
Acc07097	Arginine decarboxylase
Acc03022	CASP-like protein
Acc11630	Laccase
Acc16959	Late embryogenesis abundant hydroxyproline-rich glycoprotein
Acc31988	PPPDE peptidase domain-containing protein
Acc12936	Beta-galactosidase
Acc03167	Zinc finger family protein
Acc03712	Protein yippee-like
Acc17376	Protein of unknown function (DUF761)
Acc31802	ABC transporter family protein
Acc02155	Legume-specific protein
Acc15441	U11/U12 small nuclear ribonucleoprotein 25 kDa
Acc15336	Plasma-membrane associated cation-binding protein 1
Acc24103	NAC domain-containing protein, putative
Acc01836	S-adenosyl-L-methionine-dependent methyltransferases superfamily protein
Acc21406	Phospholipase A1
Acc08544	Coffea canephora DH200=94 genomic scaffold, scaffold_22
Acc07374	Protein of unknown function (DUF1645)
Acc20820	Protein root hair specific 4
Acc09280	BPS1, putative
Acc08836	Receptor-like kinase
Acc11629	Laccase
Acc16938	Coffea canephora DH200=94 genomic scaffold, scaffold_98
Acc30008	Chaperone protein dnaJ, putative
Acc13900	Cysteine protease
Acc17280	ATP-dependent DNA helicase
Acc18584	UDP-D-glucuronate 4-epimerase
Acc29581	Phosphate import ATP-binding protein PstB
Acc08605	Dynein light chain family protein
Acc06038	Heat shock transcription factor
Acc23635	Auxilin-related protein 1
Acc09589	Glycine-rich protein
Acc12516	Malic enzyme
Acc04640	Erythronate-4-phosphate dehydrogenase family protein
Acc02677	Calcium-dependent lipid-binding (CaLB domain) family protein
Acc08653	Trihelix transcription factor GT-3a
Acc28830	Disease resistance protein (TIR-NBS class)
Acc30960	Peroxidase
Acc15853	Ethylene-responsive transcription factor
Acc31893	ATP-dependent DNA helicase
Acc08594	Gibberellin 3-beta-dioxygenase 2-1
Acc00871	Cytochrome P450 family cinnamate 4-hydroxylase
Acc11082	Desiccation-related protein PCC13-62, putative, expressed
Acc31291	Regulator of Vps4 activity in the MVB pathway protein, putative
Acc11931	Cinnamoyl-CoA reductase, putative
Acc18143	Carbonic anhydrase
Acc09609	F-box family protein, putative
Acc22339	F15I1.22
Acc21439	Class I heat shock protein
Acc11933	ARID/BRIGHT DNA binding domain containing protein
Acc28955	Bax inhibitor-1 family protein
Acc01806	Chaperone protein DNAj, putative
Acc13955	Protodermal factor 1.1
Acc11280	UDP-glycosyltransferase
Acc07338	BURP domain protein RD22
Acc33398	Cellulose synthase, putative
Acc11511	Nodulin MtN21/EamA-like transporter family protein
Acc05104	Nitrate reductase
Acc03234	Ovate transcriptional repressor
Acc20997	Peroxidase
Acc27645	RNA binding protein-like
Acc18287	NAC domain protein,
Acc31775	Class I heat shock protein
Acc16315	Basic-leucine zipper (bZIP) transcription factor family protein
Acc17281	Heat shock 70 kDa protein
Acc23914	Unknown protein
Acc33704	At4g40080
Acc01696	Plant/T7H20-70 protein
Acc08434	Serine/threonine-protein kinase
Acc08454	UDP-glycosyltransferase
Acc05057	NAC domain-containing protein, putative
Acc13541	9-cis-epoxycarotenoid dioxygenase
Acc08473	Heavy metal-associated protein
Acc09210	Alpha/beta-Hydrolases superfamily protein
Acc21591	Serine/Threonine-kinase WNK11-like protein
Acc15259	Epoxide hydrolase
Acc03856	EF hand calcium-binding family protein
Acc26725	Coffea canephora DH200=94 genomic scaffold, scaffold_5
Acc13861	Unknown protein
Acc27131	BZIP transcription factor
Acc31158	Caleosin-related family protein
Acc28468	Lipid phosphate phosphatase-like protein
Acc16072	RNA-binding family protein isoform 1
Acc22026	Octicosapeptide/Phox/Bem1p domain-containing protein kinase
Acc20535	Unknown protein
Acc27673	Coffea canephora DH200=94 genomic scaffold, scaffold_22
Acc28738	2-oxoglutarate (2OG) and Fe(II)-dependent oxygenase superfamily protein
Acc11029	Cysteine synthase
Acc28385	Nudix hydrolase
Acc17804	Kelch repeat-containing F-box family protein
Acc27146	cAMP-regulated phosphoprotein-like protein
Acc05905	Chromosome 3B, genomic scaffold, cultivar Chinese Spring
Acc09597	Protein of unknown function (DUF761)
Acc30648	Prostaglandin G/H synthase 2
Acc02454	Zinc finger family protein
Acc07480	Coffea canephora DH200=94 genomic scaffold, scaffold_1
Acc30213	Coffea canephora DH200=94 genomic scaffold, scaffold_36
Acc28263	AAA domain protein
Acc24592	Ethylene-responsive transcription factor
Acc02790	Superoxide dismutase
Acc23347	Dihydroflavonol-4-reductase
Acc09209	Abscisic acid receptor
Acc16561	Peroxidase
Acc13986	Retrotransposon protein, putative, Ty1-copia subclass, expressed
Acc33616	Serine acetyltransferase
Acc29520	Zinc finger CCCH domain protein
Acc19900	L-lactate dehydrogenase
Acc06303	Homeobox leucine zipper family protein
Acc13498	Calcium-transporting ATPase
Acc04137	Matrix metalloproteinase, putative
Acc00053	Receptor-like kinase
Acc10125	NAC domain protein,
Acc00230	ROP-interactive CRIB motif protein
Acc21518	alpha/beta-Hydrolases superfamily protein
Acc09472	Lipid binding protein, putative
Acc20627	Polyphenol oxidase
Acc01860	Receptor-like kinase
Acc03418	Heat shock protein 90
Acc01165	MYB-related transcription factor
Acc19207	Gibberellin 3-beta-dioxygenase 2-1
Acc25183	Protein of unknown function, DUF584
Acc14157	5'-AMP-activated protein kinase-like protein
Acc15471	Zinc finger protein, putative
Acc22438	WRKY transcription factor, putative
Acc03020	Protein phosphatase-2c, putative
Acc06011	Cytochrome P450
Acc26790	Peptide methionine sulfoxide reductase
Acc02391	Zinc finger AN1 domain-containing stress-associated protein 12
Acc03023	WRKY family transcription factor family protein
Acc17725	Inositol oxygenase
Acc14311	BAG family molecular chaperone regulator 5
Acc17052	BPS1, putative
Acc04672	Unknown protein
Acc17125	Coffea canephora DH200=94 genomic scaffold, scaffold_27
Acc06342	Ribonuclease
Acc15280	Long cell-linked locus protein, putative, expressed
Acc15135	Cytochrome P450, putative
Acc31316	Coffea canephora DH200=94 genomic scaffold, scaffold_5
Acc05460	NAC domain-containing protein
Acc14650	NAC domain protein,
Acc01526	Hypoxia-responsive family protein
Acc23915	PTP-1
Acc27419	Kinase family protein
Acc06287	Protein of unknown function (DUF1336)
Acc14442	Early nodulin-93
Acc05786	UDP-glucose 6-dehydrogenase
Acc19438	Thioredoxin
Acc17198	Coffea canephora DH200=94 genomic scaffold, scaffold_34
Acc12674	Lipid transfer protein
Acc11231	Calcium-dependent lipid-binding (CaLB domain) family protein
Acc02741	Ethylene-responsive transcription factor
Acc22754	Proteinase inhibitor
Acc19336	Outward rectifying potassium channel protein
Acc13546	Glutathione s-transferase, putative
Acc24562	Beta xylosidase
Acc05574	Calmodulin-like protein
Acc25500	Epoxide hydrolase
Acc23284	MATE efflux family protein
Acc07923	Nudix hydrolase-like protein
Acc32865	Zinc finger protein, putative
Acc19747	Cytochrome P450, putative
Acc29824	MYB transcription factor
Acc16539	Ferritin
Acc22256	Pyridoxal 5'-phosphate synthase subunit PdxS
Acc26789	Lipid A export ATP-binding/permease protein MsbA
Acc08233	3-oxoacyl-reductase
Acc22908	MYB-related transcription factor
Acc26296	Cytochrome P450, putative
Acc21377	DUF1685 family protein
Acc08932	Unknown protein
Acc16078	Transmembrane protein 41b-like
Acc32622	Potassium channel
Acc01213	Ras-related protein
Acc17158	Xyloglucan endotransglucosylase/hydrolase
Acc12014	Allene oxide synthase
Acc06941	Basic helix-loop-helix DNA-binding superfamily protein, putative
Acc02883	Glucan endo-1,3-beta-glucosidase, putative
Acc29325	Chaperone clpb, putative
Acc07243	Aquaporin
Acc14395	E3 ubiquitin-protein ligase
Acc29110	Zinc finger CCCH domain protein
Acc28455	Acyl-acyl carrier thioesterase
Acc06999	Unknown protein
Acc15855	Histone-lysine N-methyltransferase
Acc00117	CCT motif protein
Acc00260	Chalcone synthase
Acc07712	Coffea canephora DH200=94 genomic scaffold, scaffold_38
Acc13543	Glutathione s-transferase, putative
Acc30542	EF hand calcium-binding family protein
Acc13860	Unknown protein
Acc24304	Nuclear pore complex Nup98-Nup96
Acc03726	HXXXD-type acyl-transferase family protein
Acc08177	Unknown protein
Acc23159	Coffea canephora DH200=94 genomic scaffold, scaffold_80
