# Supplementary material for: Transcriptomic analysis of effects of 1-methylcyclopropene (1-MCP) and ethylene treatment on kiwifruit (Actinidia chinensis) ripening
Source: Front Plant Sci. 2023 Jan 5;13:1084997. doi: 10.3389/fpls.2022.1084997 (PMC9849763; doi:10.3389/fpls.2022.1084997)
Supplement: Supplementary file 1 [file DataSheet_1.zip › Supplementary Table S4. Expression levels of total 131 genes related to cell wall formation.xlsx]

## Sheet: Down by ET & Up by 1-MCP
Supplementary Table S3. Expression levels of total 131 genes related to cell wall formation in A. chinensis genome
Down by ET & Up by 1-MCP (74 genes)
Cell wall metabolism		ET logFC			1-MCP logFC
Gene ID	Gene description	3D/0D	5D/0D	7D/0D	3D/0D	5D/0D	7D/0D
Acc00134	Xyloglucan endotransglucosylase/hydrolase	0	0	0	2.18311	0.146821	-0.488118
Acc00147	UDP-D-glucuronate 4-epimerase	0	0	0	1.77765	0.593378	0.55177
Acc00227	Xyloglucan galactosyltransferase KATAMARI1	-0.654895	-1.91718	-3.11585	0.332453	0.224998	0.100607
Acc01038	Beta-galactosidase	-2.38918	-2.76557	-4.03979	-0.315142	-0.125873	-0.930291
Acc01516	Alpha-galactosidase	-0.724779	-0.635872	-0.541233	1.07451	-0.154224	-0.226976
Acc02025	Tubulin beta chain, putative	-0.74365	-0.887654	-0.680266	1.04628	-0.123185	-0.217067
Acc02309	UDP-glycosyltransferase	0.172993	-1.10855	-1.91999	0.174711	0.386345	0.72522
Acc02410	UDP-glycosyltransferase	0	0	0	0.894566	0.829816	0.62079
Acc02411	UDP-glycosyltransferase	0	0	0	0.647728	0.370974	0.406335
Acc02632	Pectinesterase	-2.5732	-2.90805	-4.63178	-1.8589	-1.8119	-2.20868
Acc02960	Tubulin beta chain, putative	-0.0224781	-1.06254	-0.378842	0.753024	0.228818	-0.0661722
Acc03298	Pectinesterase	0	0	0	1.40916	-0.825707	-0.401011
Acc03460	Tubulin beta chain, putative	-1.62544	-2.11093	-2.05034	-0.390272	-0.726909	-1.15792
Acc03890	Tubulin beta chain, putative	-0.560623	-1.54771	-1.20763	1.5111	-0.00841237	-0.458452
Acc04745	UDP-glycosyltransferase	0	0	0	0.456967	1.14215	1.2821
Acc04746	UDP-glycosyltransferase	0	0	0	0.537516	1.14219	1.31674
Acc07765	Cellulose synthase	-1.22903	-1.78203	-2.52715	0.439083	0.11857	-0.502576
Acc08475	Udp-glycosyltransferase-like protein	0	0	0	1.09929	1.02765	0.324787
Acc08800	UDP-D-glucuronate 4-epimerase	0	0	0	3.65346	1.11365	-0.0600018
Acc09594	Beta-galactosidase	-0.245288	-0.891532	-2.63148	1.27697	0.22836	0.132981
Acc10422	Beta-galactosidase	-2.74543	-6.69342	-8.70519	0.409887	1.09929	0.39299
Acc10504	Glucan endo-1,3-beta-glucosidase, putative	0	0	0	0.459483	-0.224785	-1.55481
Acc10709	Endoglucanase	-2.18371	-1.30659	-2.26831	1.22371	0.0645202	0.305405
Acc10849	Expansin-like protein	-0.430623	1.05084	-0.216062	2.88256	0.863724	-0.586203
Acc10926	Pectin acetylesterase, putative	-1.61397	-1.38142	-2.34627	0.727093	1.66831	1.89854
Acc11414	Sucrose-phosphate synthase family protein	-0.381858	-1.34174	-1.55737	-0.157547	-0.293416	-0.317098
Acc11779	UDP-glycosyltransferase	-2.34724	-3.34259	-7.3065	1.05787	-1.31202	-1.31108
Acc12700	UDP-Glycosyltransferase superfamily protein	0.0298644	-0.336432	-0.393339	0.56491	-0.247857	-0.598001
Acc12853	Pectinesterase	-1.29592	-0.935616	-2.10589	0.406415	-0.0178696	1.06194
Acc13137	Pectin lyase-like superfamily protein	-2.1595	-1.90327	-2.67486	-0.153896	-0.530678	-0.418141
Acc13627	Cellulose synthase family protein	0.0625744	0.274218	-0.988347	-0.0239385	0.564641	0.123678
Acc13647	Galactosyltransferase family protein	0	0	0	0.772654	-0.038623	-0.99072
Acc14025	Glycosyltransferase	0	0	0	2.04946	-0.188896	-2.0515
Acc15071	Glucan endo-1,3-beta-glucosidase, putative	0.232309	-1.66469	-2.14692	1.27031	0.840789	0.663107
Acc15351	UDP-glycosyltransferase	-0.386515	-2.14743	-1.51733	0.278899	-0.204198	-0.960566
Acc15616	Galactosyltransferase family protein	-1.7176	-3.79285	-3.36276	0.292158	-0.259012	-1.31183
Acc16224	Cellulose synthase	-1.47537	-2.13265	-1.87058	0.00177085	-0.28096	-1.05418
Acc16389	Pectin lyase-like superfamily protein	-0.858667	-1.29286	-2.28808	0.825356	0.55159	0.735227
Acc16754	Xyloglucan galactosyltransferase	-1.001	-1.67384	-1.85687	-0.0548103	-0.80269	-1.23717
Acc17373	Beta-galactosidase	0	0	0	0.243396	-0.309609	-1.61378
Acc17817	Pectin lyase-like superfamily protein	0	0	0	2.45799	0.236713	-0.781939
Acc18801	Pectin acetylesterase, putative	0.107561	-0.98384	-0.958925	-0.473312	0.00640812	-0.214809
Acc19379	Microtubule associated family protein	0	0	0	0.778447	-0.0365785	-0.876965
Acc19819	Glycosyl transferase family 1 protein	-0.416226	-0.752191	-2.01526	-0.101941	-0.634566	-0.825947
Acc19926	UDP-D-glucuronate 4-epimerase	0.876049	-0.718168	-0.565616	0.38181	0.413866	0.653067
Acc20097	Glucan endo-1,3-beta-glucosidase, putative	-2.45296	-2.31068	-2.52303	0.341794	-1.13119	-2.44357
Acc20308	Pectinesterase	-1.47676	-2.60329	-1.85549	1.05562	-1.06953	-1.57478
Acc21210	UDP-glycosyltransferase	1.1691	-1.14055	-1.88996	1.31671	1.45247	0.386447
Acc21606	Microtubule associated family protein	0.12193	-0.842057	-0.158203	0.695677	1.02007	0.468211
Acc21776	UDP-glycosyltransferase	0	0	0	0.75603	-0.0161806	0.620253
Acc22554	Galactosylgalactosylxylosylprotein 3-beta-glucuronosyltransferase 1	-0.336321	-3.5815	-2.75758	0.133952	-0.0242992	-0.636107
Acc23291	Glucan endo-1,3-beta-glucosidase, putative	0	0	0	0.673139	-0.124256	-0.379762
Acc23615	Beta-galactosidase	0.832313	-1.84385	-3.34673	2.02653	2.89907	1.56698
Acc24295	Endoglucanase	-1.27625	-1.25212	-1.67098	1.07111	0.0397801	-0.354949
Acc24306	Pectin acetylesterase, putative	-1.88673	-1.5008	-2.43028	-0.925889	0.0224311	0.403147
Acc24511	Galactosyltransferase family protein	-0.632416	-1.88989	-2.02476	0.462762	0.407586	-0.0708831
Acc25860	Expansin	0	0	0	3.06702	0.739317	0.389675
Acc26543	UDP-glycosyltransferase	-0.567576	-1.04625	-1.34022	-0.408813	0.128276	0.315856
Acc26544	UDP-glycosyltransferase	-1.89216	-1.71401	-1.34782	-0.221856	-0.000152812	0.195492
Acc26546	UDP-glycosyltransferase	-1.50291	-1.0521	-1.28198	-0.0658119	-0.00232509	0.358449
Acc26684	Xyloglucan 6-xylosyltransferase, putative	-1.44815	-1.62838	-2.79173	-0.0665998	-0.365032	0.179203
Acc27767	UDP-glycosyltransferase 1	1.21019	-1.04771	-0.910094	0.273113	0.0796626	-0.651762
Acc28062	Tubulin beta chain, putative	-0.250092	-1.33756	-1.44118	0.967159	0.375394	0.0932353
Acc28377	Microtubule-associated protein 70-2	-0.771883	-0.246516	0.109203	0.219951	-0.0734464	-0.246566
Acc29473	UDP-glycosyltransferase	0	0	0	0.449986	-0.437298	-0.93208
Acc30651	Cellulose synthase-like protein	-0.483624	-4.02913	-1.31932	0.311175	1.29649	-0.441382
Acc30734	Expansin protein	-2.44967	-2.6011	-2.12152	1.87961	1.01725	-0.943079
Acc30767	UDP-glycosyltransferase	-2.16639	-2.19473	-1.00299	-0.39979	-0.0474781	-0.86012
Acc31146	Microtubule-associated protein 70-2	-1.06327	0.345044	1.37351	1.4619	-0.271454	-0.144967
Acc32849	Microtubule-associated protein 70-2	-0.96871	-1.98076	-2.5633	0.668454	0.295792	-0.288972
Acc32909	Alpha-glucosidase, putative	-0.56514	-2.16197	-3.28802	0.0460709	-0.23808	-1.77292
Acc32975	Glucan endo-1,3-beta-glucosidase-like protein	0	0	0	0.563466	0.978448	0.530053
Acc33002	Expansin protein	-2.04359	-3.81449	-3.83727	-0.137684	-0.0919246	-0.848798
Acc33749	UDP-glucuronic acid decarboxylase 1	-0.939768	-0.842313	-1.06094	1.58426	-0.939942	0.562053

## Sheet: Up by ET & Down by 1-MCP
Supplementary Table S3. Expression levels of total 131 genes related to cell wall formation in A. chinensis genome
Up by ET & Down by 1-MCP (67 genes)
Cell wall metabolism		ET logFC			1-MCP logFC
Gene ID	Gene description	3D/0D	5D/0D	7D/0D	3D/0D	5D/0D	7D/0D
Acc00022	Xyloglucan endotransglucosylase/hydrolase	0.723034	3.057	4.66694	-0.00284298	-2.93108	1.09949
Acc01513	Expansin	0.00641153	0.894886	0.483367	-2.87048	-1.24924	-2.96461
Acc01548	UDP-glucose pyrophosphorylase 3	2.2909	3.23642	2.37496	-0.0337593	-0.222013	-0.639541
Acc02787	Expansin	0.212509	1.16962	0.847968	-2.858	-1.53014	-3.13359
Acc02883	Glucan endo-1,3-beta-glucosidase, putative	-0.496515	2.24702	3.33232	1.84841	0.636029	-1.3191
Acc03126	Pectin lyase-like superfamily protein	1.00278	1.3754	1.21268	-1.08289	-0.300765	-0.372625
Acc03161	UDP-glycosyltransferase	0.483239	-0.0227224	0.211296	-0.0611214	0.674935	1.49126
Acc03463	Endochitinase (Chitinase)	-0.0349742	1.58684	2.17302	-1.34061	-1.65519	-1.39507
Acc04430	Cellulose synthase	0.637762	1.3498	0.263322	-0.0766667	-0.257434	-0.440979
Acc05108	Galactosyltransferase family protein	-0.819538	-0.343346	-0.900253	0.153272	-0.392624	-0.108346
Acc05786	UDP-glucose 6-dehydrogenase	-0.426179	0.820811	1.61993	0.993037	-0.223613	0.200274
Acc06176	Pectin lyase-like superfamily protein	0.271476	1.19244	1.23221	-0.663577	-0.708665	0.38528
Acc07333	Glucan endo-1,3-beta-glucosidase, putative	1.28858	1.75889	1.49906	-0.15751	0.114125	-0.0970733
Acc07659	UDP-D-glucuronate 4-epimerase 4	-0.0798975	0.43075	0.23351	-0.0186602	0.180373	0.528596
Acc08454	UDP-glycosyltransferase	5.84694	5.09198	4.69425	0	0	0
Acc08455	UDP-glycosyltransferase	4.50572	3.92102	3.51627	0	0	0
Acc09335	Beta-glucosidase, putative	0.982172	1.77866	1.5673	0	0	0
Acc09379	Xyloglucan endotransglucosylase/hydrolase	0.442676	0.691593	0.718513	-0.54073	0.272821	-0.553163
Acc10736	Beta-galactosidase	-0.832956	0.0514847	-0.139086	-2.27675	-3.60846	-3.15265
Acc11280	UDP-glycosyltransferase	2.5195	2.21405	3.75324	0	0	0
Acc12764	Beta-galactosidase	0.342532	1.14591	0.672349	-1.32745	-0.936763	-0.947539
Acc12936	Beta-galactosidase	5.8471	6.60574	5.90935	0	0	0
Acc13005	Beta-galactosidase	0.915266	1.8917	2.19202	-2.37564	-1.07818	-2.00478
Acc13225	Microtubule-associated protein 70-2	0.856277	1.80427	0.9956	-0.171985	-0.746298	0.541312
Acc13940	Pectin lyase-like superfamily protein	-0.0530008	-0.106795	-0.591365	-2.70507	-1.13954	-0.501018
Acc14204	Pectin lyase-like superfamily protein	-0.252377	-2.26745	-3.2742	-3.1598	-1.63485	-3.84327
Acc14348	Xyloglucan endotransglucosylase/hydrolase	0.804893	0.993513	1.50016	-1.52199	0.343885	-1.19421
Acc15260	Endoglucanase	3.41876	2.78037	4.79756	0	0	0
Acc15941	Glycosyltransferase family 28 protein	2.73934	-4.43203	0.388544	0	0	0
Acc16312	Beta-galactosidase	-0.641407	1.8385	1.72774	-0.443063	-1.87624	-0.111966
Acc16406	Endoglucanase	-0.139173	0.731932	0.595391	-2.05512	-0.146677	1.01346
Acc17158	Xyloglucan endotransglucosylase/hydrolase	1.31061	1.87182	2.32001	-2.12051	-1.90399	-1.99002
Acc17616	Pectinesterase	1.99517	3.67239	2.40672	-0.183445	0.801242	1.33115
Acc18051	Cellulose synthase family protein	2.15167	0.9189	0.216579	0	0	0
Acc18577	Xyloglucan endotransglucosylase/hydrolase	1.10194	0.372917	-0.31675	1.44641	-0.270679	-0.232861
Acc18584	UDP-D-glucuronate 4-epimerase	-1.53682	0.73161	1.37568	0.019637	-2.02344	-1.27286
Acc20167	UDP-D-glucuronate 4-epimerase	0.641111	1.49765	3.16076	0.336015	-1.48859	-0.918799
Acc20478	UDP-glycosyltransferase	0.317643	-0.0602742	0.66918	-1.26315	0.451128	0.176732
Acc21105	UDP glycosyltransferase	-0.25155	2.05642	5.06622	-0.935156	-0.0979963	-0.669563
Acc21106	UDP glycosyltransferase	-0.213363	2.09454	5.10434	-0.935156	-0.0979962	-0.669564
Acc21588	Pectinesterase	0.335627	0.360514	0.774211	0	0	0
Acc23417	Sucrose synthase	1.10675	2.118	0.488308	-0.660222	-1.58913	-1.73109
Acc23934	UDP-glycosyltransferase	4.15068	3.72843	5.93775	0	0	0
Acc23935	UDP-glycosyltransferase	0.0578231	0.621776	2.19443	-0.728273	-0.102331	-3.31371
Acc24397	Endochitinase (Chitinase)	0.147879	1.83945	2.4105	-0.915658	-0.930583	-1.1075
Acc24562	Beta xylosidase	3.67224	4.56599	5.59215	-1.55872	-3.78014	-3.23318
Acc25256	UDP-D-xylose 4-epimerase	-0.194139	0.310751	-0.131768	-0.390864	-0.981841	-0.698494
Acc25298	UDP-glycosyltransferase	1.47108	3.33073	2.48102	0	0	0
Acc25497	Sucrose synthase	0.291334	0.956655	0.920466	-1.38088	-0.911613	-1.65854
Acc25935	Pectinesterase 11-like protein	2.85179	3.60981	3.37467	1.10493	3.30729	2.3172
Acc26689	Galactoside 2-alpha-L-fucosyltransferase	0.752799	1.41522	2.64437	0.0455119	-0.237664	0.290555
Acc27290	Xyloglucan-specific endoglucanase inhibitor protein	1.32107	2.55284	2.88243	-2.0329	-2.62225	-3.38141
Acc27291	Xyloglucan-specific endoglucanase inhibitor protein	0.572422	1.89493	2.81875	-1.27028	-0.652652	-2.90097
Acc27988	Cell cycle regulated microtubule associated protein, putative	2.70594	2.37309	2.46371	0.911998	0.0260649	-1.63259
Acc28326	Xyloglucan endotransglucosylase/hydrolase	0.397043	1.43855	2.29776	0.319265	0.221238	0.849073
Acc28327	Xyloglucan endotransglucosylase/hydrolase	0.495456	1.51506	2.5028	0.394481	0.218821	1.06122
Acc28783	Endoglucanase	-0.247459	0.75956	0.2875	0.289988	0.393416	0.187673
Acc30422	UDP-glycosyltransferase	0	6.5432	7.3755	0	0	0
Acc30423	UDP-glycosyltransferase	1.12566	1.51552	1.39069	1.20128	-0.0263105	0.553497
Acc30666	Galacturonosyltransferase 8	0.321399	0.297408	-0.450919	-0.244019	-1.90988	0.213975
Acc32106	Glucan endo-1,3-beta-glucosidase, putative	-0.313825	1.08792	3.13246	0	0	0
Acc32274	Chitinase	-0.0533501	1.32991	1.91581	0	0	0
Acc32276	Chitinase	0.121936	1.6192	2.17029	-4.25747	-3.24445	-2.86588
Acc32338	Expansin	0.103153	0.375401	0.31983	-0.697551	0.536787	0.56201
Acc32677	Xyloglucan endotransglucosylase/hydrolase	2.98725	3.25925	4.01114	-1.77994	0.640291	-1.12045
Acc32727	Chitinase protein	-0.884222	0.173106	1.83216	-2.0846	-1.79704	-1.62493
Acc33398	Cellulose synthase, putative	2.198	1.79714	1.96236	0.226978	1.00709	-0.105133
