# Supplementary material for: Transcriptomic analysis of effects of 1-methylcyclopropene (1-MCP) and ethylene treatment on kiwifruit (Actinidia chinensis) ripening
Source: Front Plant Sci. 2023 Jan 5;13:1084997. doi: 10.3389/fpls.2022.1084997 (PMC9849763; doi:10.3389/fpls.2022.1084997)
Supplement: Supplementary file 1 [file DataSheet_1.zip › Supplementary Table S5. Expression levels of total 31 light reaction-related genes.xlsx]

## Sheet: Sheet1
Supplementary Table S4. Expression levels of total 31 light reaction/photosynthesis-related genes in A. chinensis genome
Biological process	Location	Gene	AGI number	Acc number	log2 (Fold Change)
					0D ET	3D ET	5D ET	7D ET	0D 1-MCP	3D 1-MCP	5D 1-MCP	7D 1-MCP
Light reaction	Chloroplast thylakoids	PSBA	ATcG00020	Acc29336	0.319279	1.30694	-0.768139	0.0973997	3.17975	-0.441365	0.67978	0.608609
		ATPA	ATcG00120	Acc33536	0.0239817	0.647844	-0.880237	-0.370039	2.12459	0.527005	-0.285648	-0.885055
		ATPC1	AT4G04640	Acc17460	-0.748483	-0.787833	1.74488	-0.199417	2.10463	1.68447	4.71889	0.140329
				Acc09749
				Acc26327	0.218726	-0.293849	-0.335148	-0.645092	-0.261791	-0.24565	0.518866	1.24211
		PSBO1	AT5G66570	Acc06072	0.263923	-2.2593	-1.5034	-0.760521	1.39166	2.04639	5.1124	2.70052
				Acc31047	-0.422792	-1.73024	-0.48595	0.124617	1.0037	0.748543	3.96584	2.79078
				Acc06071	-0.0773469	-1.80593	-1.49229	-0.0666097	1.30318	1.91481	5.02589	3.13613
		PSAB	ATcG00340	Acc00809	-0.443999	0.156708	-0.214932	-0.616016	1.08422	-1.34632	-0.531022	-0.698274
		FNR1	AT5G66190	Acc01072
				Acc24443	-0.176534	0.0735053	-0.157768	0.568336	0.775277	0.809468	0.72673	0.127114
				Acc05217	-0.495774	0.183447	-0.156614	0.471489	-0.158227	0.305525	0.167328	-0.653964
Calvin cycle	Chloroplast stroma	LSMT-L	AT1G14030	Acc06357	-2.14735	-2.1264	0.0586082	-0.413904	1.28368	0.341134	3.91509	3.69328
		PTAC14	AT4G20130	Acc15325	-0.0656685	-0.600306	-0.247068	-0.0858841	-0.139051	-0.16173	1.01262	0.769176
		FBP	AT3G54050	Acc16825	0.0959408	-0.541454	0.113363		1.73349	1.38268	3.11245
				Acc08618	-2.41524	0.156866	-0.56894		1.13823	1.46809	1.24312
				Acc02957	-0.176603	-0.00072773	-0.271075	-0.399978	-0.13046	-0.347024	-1.09519	-0.984886
		SBPASE	AT3G55800	Acc02850
				Acc01594	0.0193863	1.82187	1.48427	1.36493	-0.620645	-0.389249	-2.65097	-1.35495
Photo-respiration	Chloroplast	PGLP1	AT5G36700	Acc27421	-0.18634	-0.477027	-0.516681	-0.0448152	0.10396	-0.0531148	0.884635	0.90797
		HAOX1	AT3G14130	Acc12829	-0.315901	-1.00398	-0.780592	-0.646352	0.162414	0.481765	-0.182581	0.325278
				Acc12830	-0.193325	-0.498941	-1.0711	-0.64326	0.112382	0.304168	-0.33937	0.463292
		GOX3	AT4G18360	Acc13542
				Acc21750	0.123203	-0.366162	0.229547	0.773353	0.314239	0.370136	0.750086	0.84258
				Acc17809	2.1665	1.78673	-0.478062	-0.329837	-1.97664	-2.34908	-3.83124	-2.69136
				Acc26523	0.818485	-0.187293	-0.511727	0.383732	-0.000554522	0.263241	0.258584	0.0485102
		AOAT2	AT1G70580	Acc06197	-1.04846	-2.4951	-0.756772	0.955635	1.1007	1.12704	3.84616	5.05604
				Acc08183	-1.19712	-1.64569	-0.502425	0.147856	0.814267	0.689577	2.67107	2.92208
		AGT	AT2G13360	Acc32422	-1.58477	-0.0702596	0.80397	1.23148	0.149989	1.82257	2.96459	1.85498
				Acc30351	-0.871414	-0.638088	0.560827	0.632817	1.69969	1.11731	1.89105	1.06306
		GDCST	AT1G11860	Acc09741	1.19255	1.63144	0.716611	-0.116377	-0.311899	-0.264	-2.04673	-2.12199
