# Supplementary material for: Transcriptomic analysis of effects of 1-methylcyclopropene (1-MCP) and ethylene treatment on kiwifruit (Actinidia chinensis) ripening
Source: Front Plant Sci. 2023 Jan 5;13:1084997. doi: 10.3389/fpls.2022.1084997 (PMC9849763; doi:10.3389/fpls.2022.1084997)
Supplement: Supplementary file 1 [file DataSheet_1.zip › Supplementary Table S6. Expression levels of total 27 genes related to phenylpropanoids.xlsx]

## Sheet: Sheet1
Supplementary Table S5. Expression levels of total 27 genes related to phenylpropanoids in A. chinensis genome
Gene	AGI number	Acc number	log2 (Fold Change)
			0D ET	3D ET	5D ET	7D ET	0D 1-MCP	3D 1-MCP	5D 1-MCP	7D 1-MCP
PAL1	AT2G37040	Acc08530	5.88449	8.4918	0.292638	0.486986	-3.7057	-1.27097	-11.8035	-10.784
		Acc30147	-2.75642			-0.156537	-1.17025			1.57112
		Acc32206	-2.02376			0.149867	-1.83404			1.15544
		Acc08481	4.08234	4.83027	0.694899	-0.246579	-1.14285	-0.660871	-6.44506	-5.69036
		Acc20944	3.17934	2.97571	-0.93636	-0.527898	-2.99062	-3.75618	-7.87796	-7.31826
REF3	AT2G30490	Acc14789	1.20182	1.96192	0.720951	0.858694	0.925682	1.23897	-1.41477	-2.21297
		Acc31878
		Acc16583	-0.885338	-0.421679	-0.947075	0.125907	0.244902	1.30549	2.51924	3.24277
		Acc00871	4.47644	4.20763	1.86947	1.01217	0.884098	-0.00965555	-4.00777	-4.57723
4CL1	AT1G51680	Acc17942	2.0856	0.483159	-1.29912	-2.366	0.636742	0.658711	-2.56943	-1.04349
		Acc29585	-1.49302	-2.64136	-2.20994	-1.28636	-0.365311	1.06325	1.0538	2.71013
		Acc18560
		Acc02557
		Acc01331	-0.711865	-0.295815	-0.309388	1.04389	-1.09719	0.182653	-0.0892562	1.19488
CHS	AT5G13930	Acc08970	1.71609	5.19451	0.197855	-1.24491	-2.60165	-0.369428	-13.9216	-11.7097
		Acc24966	-0.460298	0.939964	2.01121	2.29282	0.577568	0.528385	1.0207	1.02768
		Acc02004	-0.967565	0.895872	0.979877	0.953589	-0.415765	1.13953	0.766314	1.05906
		Acc00260	-2.19188		2.17876	1.70334	-1.65299		-1.67018	-1.3749
		Acc24927
F3H	AT3G51240	Acc11906	1.05655	0.403626	0.343114	0.905193	0.898633	0.163694	-0.17073	0.407132
		Acc01070	-1.13841	-0.221857	0.843091	1.18501	-0.431824	0.626827	1.09246	2.133
DFR	AT5G42800	Acc01005	0.290953	0.498405	0.268154	0.214748	0.299199	0.567661	-0.588785	-0.141117
ANS	AT4G22880	Acc16762
		Acc28876	0.181491	1.41845	0.617134	0.900244	1.19232	0.266815	-0.986815	-0.383641
UF3GT	AT5G54060	Acc19107
REF8	AT2G40890	Acc00389	5.401	5.27946	0.612265	0.28484	-2.27672	-5.36176	-10.7851	-10.2495
		Acc10914				-0.586046				4.15515
		Acc24213
		Acc21942	0.250107	-0.704628	1.0399	1.01598	2.16019	0.356873	3.30072	4.71272
COMT1	AT5G54160	Acc02578	-0.183604	0.163609	-0.443193	-0.665535	-0.190589	0.201383	-2.40101	-1.10672
		Acc20359
HCT	AT5G48930	Acc29568	1.3193	1.00516	-0.660505	-0.451848	-1.34367	-2.47781	-4.1747	-2.35953
		Acc17914	3.88625	2.66437	-1.39368	-0.513016	-0.707866	-0.824679	-4.22891	-1.8765
		Acc10081
CCR1	AT1G15950	Acc29558	1.98377	1.54813	-0.361197	-0.841182	-1.73764	-1.00677	-3.63269	-2.53076
FAH1	AT4G36220	Acc24472	4.88755	5.4749	-0.0448092	0.506775	0.0620453	-4.24875	-8.91011	-9.50577
		Acc05191	2.83162	1.90917	1.03595	1.17281	-5.5805	0.541768	-2.69902	-4.19908
		Acc10749	-0.836674	-1.0142	-0.0764046	-0.812901	-1.10519	-1.02674	-1.2971	-0.962052
CAD-C	AT3G19450	Acc21088	-0.664201	-0.432938	-0.523431	0.102969	-0.0970336	-0.0912579	0.257416	0.857165
