# Supplementary material for: Transcriptomic analysis of effects of 1-methylcyclopropene (1-MCP) and ethylene treatment on kiwifruit (Actinidia chinensis) ripening
Source: Front Plant Sci. 2023 Jan 5;13:1084997. doi: 10.3389/fpls.2022.1084997 (PMC9849763; doi:10.3389/fpls.2022.1084997)
Supplement: Supplementary file 1 [file DataSheet_1.zip › Supplementary Table S7. Expression levels of total 7 genes related to cysteine biosynthesis.xlsx]

## Sheet: Sheet1
Supplementary Table S6. Expression levels of total 7 genes related to cysteine biosynthesis in A. chinensis genome
Gene	AGI number	Acc number	log2 (Fold Change)
			0D ET	3D ET	5D ET	7D ET	0D 1-MCP	3D 1-MCP	5D 1-MCP	7D 1-MCP
ATPS1	AT3G22890	Acc27366	2.34169	1.64311	0.414047	0.00487084	0.352898	-0.666066	-2.28635	-1.91805
		Acc23575	0.782492	0.0872736	-0.826332	-0.505875	-0.227745	-0.235199	-0.874671	-0.333413
		Acc04563	1.39936	0.750238	-0.579277	-0.759941	-0.257959	-0.382013	-1.86336	-1.83632
SIR	AT5G04590	Acc32443	0.137612	0.283716	-0.16989	-0.129543	-0.10835	-0.384786	-0.391874	-0.412756
		Acc30383	1.34317	0.885206	-0.345554	-0.542711	-0.749104	-0.850152	-1.26094	-0.715108
OAS-B	AT2G43750	Acc00356	0.785318	0.0629176	-0.373406	-0.235849	0.474911	0.0613662	-0.0963749	0.0441077
CAS-C1	AT3G61440	Acc20215	1.58384	0.824342	-0.583898	-0.669685	-0.950826	-1.28503	-3.33467	-2.53734
