# Supplementary material for: Transcriptomic analysis of effects of 1-methylcyclopropene (1-MCP) and ethylene treatment on kiwifruit (Actinidia chinensis) ripening
Source: Front Plant Sci. 2023 Jan 5;13:1084997. doi: 10.3389/fpls.2022.1084997 (PMC9849763; doi:10.3389/fpls.2022.1084997)
Supplement: Supplementary file 1 [file DataSheet_1.zip › Supplementary Table S8. Expression levels of 6 ET biosynthetic genes and 17 ET signaling genes.xlsx]

## Sheet: Sheet1
Supplementary Table S7. Expression levels of 6 ET biosynthetic genes and 17 ET signaling genes identified in A. chinensis genome
Gene	AGI number	Acc number	log2 (Fold Change)
			0D ET	3D ET	5D ET	7D ET	0D 1-MCP	3D 1-MCP	5D 1-MCP	7D 1-MCP
ACS6	AT4G11280	Acc19838
		Acc15646	1.44604	0.609259	-0.0255771	0.53384	-0.161166	-1.05901	-1.42829	-0.738223
		Acc20046	0.179429	1.48223		0.638395	-0.826599	-0.690453		0.401163
		Acc09164
		Acc05955	5.85847	5.40486	-0.903803	-1.47812	-2.35031	-4.79385	-11.6597	-12.6772
ACS11	AT4G08040	Acc30932
		Acc12100
		Acc13020
		Acc13019
ACO4	AT1G05010	Acc24995	2.50741	2.88103	0.0141419	-0.132576	-2.27857	-4.7692	-8.51965	-7.47804
		Acc13619	3.3824	6.17477	-0.685521	-0.258874	-1.27323	-2.0712	-8.03532	-8.50333
		Acc17490	0.594444	1.34012	0.283156	-0.620656	-0.77465	-0.283827	-3.0217	-2.72162
		Acc09717	-1.51234	-0.00587197	0.183299	-1.61506	-1.76038	1.30867	-1.6726	-2.30969
		Acc20538	0.894713	0.711038	0.329219	0.14186	-1.94438	-5.04189	-4.17329	-3.23797
ETR1	AT1G66340	Acc33422	-0.0874487	-0.0655154	-0.0904466	-0.234865	-0.0299716	-0.0119085	0.061517	-0.0227817
		Acc29732	1.74226	0.896265	-0.680721	-0.667325	-1.22534	-1.0306	-2.55157	-1.68415
		Acc31573	1.47038	0.748588	-0.512019	-0.334835	-1.56172	-2.11988	-1.96095	-1.49058
ETR2	AT3G23150	Acc04179	3.49355	2.56059	0.746124	-0.423168	-1.07382	-2.82282	-4.68592	-5.42647
		Acc27491	3.95097	2.39736	0.0532337	-1.24699	-2.0053	-2.89632	-6.04541	-6.15155
CTR1	AT5G03730	Acc02110	0.911973	0.446257	-0.396386	-0.658912	-0.18616	-0.281684	-1.63858	-1.8069
		Acc24944	2.03749	0.728645	-0.817222	-0.794292	-0.514293	-1.3481	-2.24922	-1.91533
		Acc16913	0.886534	0.893356	0.328195	-0.878587	-0.102893	-0.507235	-1.38456	-2.33233
		Acc08437	0.654637	-0.515307	-0.751478	-1.09823	0.0836717	-0.25015	-0.304345	0.334009
		Acc04133	2.74195	2.56021	0.745562	0.0390604	-0.758022	-1.35874	-2.81655	-3.72669
EIN2	AT5G03280	Acc24758	0.714785	0.99496	-0.472821	-0.829396	-0.129324	-0.171201	-0.283673	-0.54077
		Acc08532	-0.193171	-0.727001	-0.157628	-0.423985	0.0795895	-0.28547	0.052982	-0.117775
EIN3	AT3G20770	Acc15132	0.0193631	0.576105	0.179381	-0.110365	-0.706015	-0.0133551	-0.759069	-0.961844
		Acc26184	-0.581143	-0.0488414	0.13854	8.21912e-05	-0.484599	0.198567	0.106129	0.0407938
		Acc15131	-0.0580695	0.0486046	-0.185403	-0.389451	-0.29552	0.0686844	-0.378246	-0.204259
		Acc26185	-0.0226299	0.236673	0.263635	-0.0180148	-0.173103	0.0585985	-0.0704093	-0.237947
EIL3	AT1G73730	Acc32482	1.5981	0.935397	-0.126418	-1.05716	0.045414	-0.824509	-1.51361	-1.80694
ERF040	AT5G25810	Acc22562
